# Supplementary material for: N-(Fluoren-9-ylmethoxy­carbon­yl)-l-leucine
Source: Acta Crystallogr Sect E Struct Rep Online. 2008 May 17;64(Pt 6):o1112. doi: 10.1107/S1600536808014372 (PMC2961627; doi:10.1107/S1600536808014372)
Supplement: Supplementary file 1 [file e-64-o1112-sup1.cif]

##############################################################################
###                                                                        ###
###        Electronic paper (Acta Crystallographica Section E)             ###
###                                                                        ###
##############################################################################
#                                                                            #
# This CIF contains the data in a paper accepted for publication in Acta     #
# Crystallographica Section E. It conforms to the requirements of Notes      #
# for Authors for Section E, and has been peer reviewed under the auspices   #
# of the IUCr Commission on Journals.                                        #
#                                                                            #
# Full details of the Crystallographic Information File format               #
# are given in the paper "The Crystallographic Information File (CIF):       #
# a New Standard Archive File for Crystallography" by S. R. Hall, F. H.      #
# Allen and I. D. Brown [Acta Cryst. (1991), A47, 655-685].                  #
#                                                                            #
# The current version of the core CIF dictionary is obtainable from          #
# ftp://ftp.iucr.org/pub/cif_core.dic. The current version number is 2.4.    #
#                                                                            #
# Software is freely available for graphical display of the structure(s) in  #
# this CIF.  For information consult the CIF home page http://www.iucr.org/  #
# cif/home.html                                                              #
#                                                                            #
# This file may be used for bona fide research purposes within the           #
# scientific community so long as proper attribution is given to the journal # 
# article from which it was obtained.                                        #
#                                                                            #
##############################################################################
                                             
data_I
_audit_creation_method     SHELXL-97
_chemical_name_systematic
;
fluoren-9-yl N-(1-carboxy-3-methylbutyl)carbamate
;
_chemical_name_common
;
<i>N</i>-(Fluoren-9-ylmethoxycarbonyl)-L-leucine
;
_chemical_formula_moiety     'C21 H23 N O4'
_chemical_formula_sum     'C21 H23 N O4'
_chemical_formula_iupac     'C21 H23 N O4'
_chemical_formula_weight     353.40
_chemical_melting_point     ?
_symmetry_cell_setting     'orthorhombic'
_symmetry_space_group_name_H-M     'P 21 21 21'
_symmetry_space_group_name_Hall     'P 2ac 2ab'
loop_
    _symmetry_equiv_pos_as_xyz
    'x, y, z'
    'x+1/2, -y+1/2, -z'
    '-x, y+1/2, -z+1/2'
    '-x+1/2, -y, z+1/2'
_cell_length_a     5.49530(10)
_cell_length_b     14.2700(3)
_cell_length_c     24.3759(6)
_cell_angle_alpha     90
_cell_angle_beta     90
_cell_angle_gamma     90
_cell_volume     1911.51(7)
_cell_formula_units_Z     4
_cell_measurement_reflns_used     40402
_cell_measurement_theta_min     2.20
_cell_measurement_theta_max     30.02
_cell_measurement_temperature     150
_exptl_crystal_description     'needle'
_exptl_crystal_colour     'colourless'
_exptl_crystal_size_max     0.40
_exptl_crystal_size_mid     0.08
_exptl_crystal_size_min     0.06
_exptl_crystal_density_diffrn     1.228
_exptl_crystal_density_meas     ?
_exptl_crystal_density_method     'not measured'
_exptl_crystal_F_000     752
_exptl_absorpt_coefficient_mu     0.085
_exptl_absorpt_correction_type     none
_exptl_absorpt_process_details     ?
_exptl_absorpt_correction_T_min     ?
_exptl_absorpt_correction_T_max     ?
_exptl_special_details
;
All Friedel pairs were merged, and all f''s of containing atoms were set to
zero.
;
_diffrn_ambient_temperature     150
_diffrn_radiation_type     MoK\a
_diffrn_radiation_wavelength     0.71073
_diffrn_radiation_source     'fine-focus rotating anode'
_diffrn_radiation_monochromator     'confocal'
_diffrn_measurement_device_type
                        'Rigaku AFC-8 diffractometer with Saturn70 CCD detector'
_diffrn_measurement_method     \w
_diffrn_detector_area_resol_mean     28.5714
_diffrn_reflns_number     40257
_diffrn_reflns_av_R_equivalents     0.0546
_diffrn_reflns_av_sigmaI/netI     0.0222
_diffrn_reflns_theta_min     2.20
_diffrn_reflns_theta_max     30.02
_diffrn_reflns_theta_full     30.02
_diffrn_measured_fraction_theta_max     0.996
_diffrn_measured_fraction_theta_full     0.996
_diffrn_reflns_limit_h_min     -7
_diffrn_reflns_limit_h_max     7
_diffrn_reflns_limit_k_min     -20
_diffrn_reflns_limit_k_max     20
_diffrn_reflns_limit_l_min     -34
_diffrn_reflns_limit_l_max     34
_diffrn_standards_number     0
_diffrn_standards_interval_count     ?
_diffrn_standards_interval_time     ?
_diffrn_standards_decay_%     ?
_refine_special_details
;
Refinement of <i>F</i>^2^ against ALL reflections. The weighted <i>R</i>-factor
<i>wR</i> and goodness of fit <i>S</i> are based on <i>F</i>^2^, conventional
<i>R</i>-factors <i>R</i> are based on <i>F</i>, with <i>F</i> set to zero for
negative <i>F</i>^2^. The threshold expression of <i>F</i>^2^ >
\s(<i>F</i>^2^) is used only for calculating <i>R</i>-factors(gt) <i>etc</i>.
and is not relevant to the choice of reflections for refinement.
<i>R</i>-factors based on <i>F</i>^2^ are statistically about twice as large
as those based on <i>F</i>, and <i>R</i>- factors based on ALL data will be
even larger.
;
_reflns_number_total     3207
_reflns_number_gt     2906
_reflns_threshold_expression     I>2\s(I)
_refine_ls_structure_factor_coef     Fsqd
_refine_ls_matrix_type     full
_refine_ls_R_factor_all     0.0446
_refine_ls_R_factor_gt     0.0393
_refine_ls_wR_factor_gt     0.1063
_refine_ls_wR_factor_ref     0.1107
_refine_ls_goodness_of_fit_ref     1.086
_refine_ls_restrained_S_all     1.086
_refine_ls_number_reflns     3207
_refine_ls_number_parameters     327
_refine_ls_number_restraints     0
_refine_ls_hydrogen_treatment     refall
_refine_ls_weighting_scheme     calc
_refine_ls_weighting_details
         'calc w=1/[\s^2^(Fo^2^)+(0.0687P)^2^+0.1717P] where P=(Fo^2^+2Fc^2^)/3'
_atom_sites_solution_hydrogens     difmap
_atom_sites_solution_primary     direct
_atom_sites_solution_secondary     difmap
_refine_ls_shift/su_max     0.000
_refine_ls_shift/su_mean     0.000
_refine_diff_density_max     0.272
_refine_diff_density_min     -0.255
_refine_ls_extinction_method     none
_refine_ls_extinction_coef     ?
loop_
    _atom_type_symbol
    _atom_type_description
    _atom_type_scat_dispersion_real
    _atom_type_scat_dispersion_imag
    _atom_type_scat_source
    'C' 'C' 0.0033 0.0000
                         'International Tables Vol C Tables 4.2.6.8 and 6.1.1.4'
    'H' 'H' 0.0000 0.0000
                         'International Tables Vol C Tables 4.2.6.8 and 6.1.1.4'
    'N' 'N' 0.0061 0.0000
                         'International Tables Vol C Tables 4.2.6.8 and 6.1.1.4'
    'O' 'O' 0.0106 0.0000
                         'International Tables Vol C Tables 4.2.6.8 and 6.1.1.4'
_computing_data_collection     'CrystalClear (Rigaku/MSC, 2005)'
_computing_cell_refinement     'HKL2000 (Otwinowski & Minor, 1997)'
_computing_data_reduction     'HKL2000 (Otwinowski & Minor, 1997)'
_computing_structure_solution     'SIR2004 (Burla <i>et al.</i>,  2005)'
_computing_structure_refinement     'SHELXL97 (Sheldrick, 2008)'
_computing_molecular_graphics     'ORTEP-3 for Windows (Farrugia, 1997)'
_computing_publication_material     'SHELXL97 (Sheldrick, 2008)'
loop_
    _atom_site_type_symbol
    _atom_site_label
    _atom_site_fract_x
    _atom_site_fract_y
    _atom_site_fract_z
    _atom_site_U_iso_or_equiv
    _atom_site_adp_type
    _atom_site_calc_flag
    _atom_site_refinement_flags
    _atom_site_occupancy
    _atom_site_disorder_assembly
    _atom_site_disorder_group
    O O1 -0.3755(2) 0.42665(9) 0.27853(7) 0.0421(3) Uani d . 1 . .
    O O2 0.0123(2) 0.47101(9) 0.26982(7) 0.0455(4) Uani d . 1 . .
    H H2H -0.047(5) 0.526(2) 0.2667(11) 0.055(7) Uiso d . 1 . .
    O O3 0.1016(2) 0.15166(8) 0.23545(6) 0.0360(3) Uani d . 1 . .
    O O4 0.4680(2) 0.22208(8) 0.22403(5) 0.0306(2) Uani d . 1 . .
    N N1 0.1792(2) 0.29706(9) 0.26957(6) 0.0284(3) Uani d . 1 . .
    H H1N 0.280(5) 0.3438(18) 0.2738(9) 0.044(6) Uiso d . 1 . .
    C C1 -0.0651(3) 0.31083(10) 0.29096(7) 0.0287(3) Uani d . 1 . .
    H H1 -0.171(4) 0.2659(15) 0.2718(9) 0.035(5) Uiso d . 1 . .
    C C2 -0.0783(4) 0.29621(13) 0.35339(8) 0.0406(4) Uani d . 1 . .
    H H2A 0.047(5) 0.3372(19) 0.3712(10) 0.048(7) Uiso d . 1 . .
    H H2B -0.225(6) 0.322(2) 0.3692(13) 0.065(8) Uiso d . 1 . .
    C C3 -0.0497(4) 0.19389(13) 0.37135(8) 0.0413(4) Uani d . 1 . .
    H H3 0.102(5) 0.1685(18) 0.3516(10) 0.048(7) Uiso d . 1 . .
    C C4 -0.2695(5) 0.13470(17) 0.35502(14) 0.0601(7) Uani d . 1 . .
    H H4A -0.312(6) 0.1369(19) 0.3131(11) 0.060(8) Uiso d . 1 . .
    H H4B -0.387(8) 0.163(3) 0.3755(15) 0.088(11) Uiso d . 1 . .
    H H4C -0.262(6) 0.065(2) 0.3677(13) 0.072(9) Uiso d . 1 . .
    C C5 0.0014(9) 0.18903(19) 0.43291(10) 0.0705(9) Uani d . 1 . .
    H H5A 0.163(8) 0.227(3) 0.4437(15) 0.093(12) Uiso d . 1 . .
    H H5B 0.017(6) 0.124(2) 0.4463(11) 0.060(8) Uiso d . 1 . .
    H H5C -0.127(7) 0.223(2) 0.4509(13) 0.072(9) Uiso d . 1 . .
    C C6 -0.1606(3) 0.40869(10) 0.27831(7) 0.0299(3) Uani d . 1 . .
    C C7 0.2373(3) 0.21843(10) 0.24241(6) 0.0261(3) Uani d . 1 . .
    C C8 0.5484(3) 0.14752(11) 0.18786(6) 0.0289(3) Uani d . 1 . .
    H H8A 0.476(5) 0.0932(16) 0.1976(9) 0.034(5) Uiso d . 1 . .
    H H8B 0.721(5) 0.1412(15) 0.1960(9) 0.034(5) Uiso d . 1 . .
    C C9 0.5153(3) 0.17588(11) 0.12778(7) 0.0291(3) Uani d . 1 . .
    H H9 0.337(5) 0.1858(16) 0.1193(9) 0.043(6) Uiso d . 1 . .
    C C10 0.6613(3) 0.26233(11) 0.11325(7) 0.0308(3) Uani d . 1 . .
    C C11 0.6335(4) 0.35445(12) 0.13131(8) 0.0385(4) Uani d . 1 . .
    H H11 0.504(5) 0.3707(16) 0.1573(9) 0.035(5) Uiso d . 1 . .
    C C12 0.8001(4) 0.42145(13) 0.11327(9) 0.0456(4) Uani d . 1 . .
    H H12 0.783(5) 0.4852(19) 0.1253(10) 0.054(7) Uiso d . 1 . .
    C C13 0.9889(4) 0.39782(15) 0.07795(8) 0.0459(5) Uani d . 1 . .
    H H13 1.117(5) 0.4495(19) 0.0642(11) 0.057(7) Uiso d . 1 . .
    C C14 1.0166(4) 0.30626(15) 0.05954(8) 0.0408(4) Uani d . 1 . .
    H H14 1.148(5) 0.2884(16) 0.0338(10) 0.048(6) Uiso d . 1 . .
    C C15 0.8514(3) 0.23871(12) 0.07728(7) 0.0323(3) Uani d . 1 . .
    C C16 0.8333(3) 0.13832(12) 0.06424(6) 0.0329(3) Uani d . 1 . .
    C C17 0.9738(4) 0.08170(16) 0.03029(8) 0.0437(4) Uani d . 1 . .
    H H17 1.114(5) 0.1107(17) 0.0111(10) 0.048(7) Uiso d . 1 . .
    C C18 0.9091(5) -0.01199(16) 0.02442(8) 0.0505(5) Uani d . 1 . .
    H H18 1.003(6) -0.0545(19) 0.0001(11) 0.060(7) Uiso d . 1 . .
    C C19 0.7076(5) -0.04829(14) 0.05165(8) 0.0473(5) Uani d . 1 . .
    H H19 0.671(5) -0.1136(19) 0.0461(10) 0.053(7) Uiso d . 1 . .
    C C20 0.5670(4) 0.00808(12) 0.08599(8) 0.0392(4) Uani d . 1 . .
    H H20 0.423(5) -0.0159(18) 0.1060(11) 0.053(7) Uiso d . 1 . .
    C C21 0.6305(3) 0.10141(11) 0.09189(6) 0.0317(3) Uani d . 1 . .
loop_
    _atom_site_aniso_label
    _atom_site_aniso_U_11
    _atom_site_aniso_U_22
    _atom_site_aniso_U_33
    _atom_site_aniso_U_12
    _atom_site_aniso_U_13
    _atom_site_aniso_U_23
    O1 0.0236(6) 0.0258(5) 0.0769(9) 0.0009(4) 0.0034(6) -0.0057(6)
    O2 0.0258(6) 0.0197(5) 0.0910(11) -0.0004(4) -0.0005(7) 0.0087(6)
    O3 0.0236(5) 0.0220(5) 0.0623(7) -0.0025(4) 0.0012(5) -0.0085(5)
    O4 0.0245(5) 0.0259(5) 0.0415(6) -0.0027(4) 0.0051(5) -0.0058(4)
    N1 0.0232(6) 0.0190(5) 0.0430(7) -0.0026(5) 0.0012(5) -0.0035(5)
    C1 0.0246(7) 0.0194(6) 0.0423(8) -0.0004(5) 0.0036(6) -0.0008(5)
    C2 0.0521(11) 0.0276(7) 0.0422(8) 0.0008(8) 0.0104(8) 0.0005(6)
    C3 0.0447(10) 0.0325(8) 0.0466(9) 0.0005(8) 0.0056(8) 0.0076(7)
    C4 0.0468(13) 0.0424(11) 0.0911(19) -0.0093(10) 0.0005(13) 0.0225(12)
    C5 0.115(3) 0.0485(12) 0.0480(11) 0.0009(17) 0.0066(16) 0.0115(10)
    C6 0.0243(7) 0.0214(6) 0.0440(8) -0.0003(5) 0.0012(6) -0.0026(5)
    C7 0.0229(6) 0.0204(6) 0.0351(7) 0.0002(5) -0.0014(5) 0.0006(5)
    C8 0.0270(7) 0.0235(6) 0.0361(7) 0.0019(6) 0.0027(6) -0.0013(5)
    C9 0.0249(7) 0.0254(7) 0.0370(7) -0.0001(6) -0.0018(6) -0.0007(5)
    C10 0.0282(8) 0.0287(7) 0.0353(7) -0.0019(6) -0.0020(6) 0.0030(6)
    C11 0.0407(10) 0.0293(8) 0.0455(9) -0.0012(7) 0.0029(8) 0.0011(6)
    C12 0.0529(12) 0.0301(8) 0.0537(10) -0.0085(9) 0.0003(10) 0.0034(7)
    C13 0.0463(11) 0.0412(10) 0.0500(10) -0.0140(9) -0.0004(9) 0.0089(8)
    C14 0.0346(9) 0.0490(10) 0.0389(8) -0.0064(8) 0.0021(7) 0.0082(7)
    C15 0.0305(8) 0.0338(7) 0.0326(7) -0.0004(6) -0.0026(6) 0.0037(6)
    C16 0.0325(8) 0.0364(8) 0.0296(6) 0.0047(7) -0.0040(6) 0.0006(6)
    C17 0.0427(10) 0.0523(11) 0.0360(8) 0.0134(9) -0.0003(8) -0.0033(7)
    C18 0.0625(14) 0.0489(11) 0.0401(9) 0.0206(11) -0.0069(9) -0.0108(8)
    C19 0.0671(14) 0.0341(9) 0.0406(8) 0.0092(9) -0.0122(10) -0.0079(7)
    C20 0.0483(11) 0.0299(8) 0.0395(8) -0.0001(8) -0.0082(8) -0.0026(6)
    C21 0.0330(8) 0.0298(7) 0.0324(7) 0.0042(6) -0.0060(6) -0.0021(6)
_geom_special_details
;
All e.s.d.'s (except the e.s.d. in the dihedral angle between two l.s. planes)
are estimated using the full covariance matrix. The cell e.s.d.'s are taken
into account individually in the estimation of e.s.d.'s in distances, angles
and torsion angles; correlations between e.s.d.'s in cell parameters are only
used when they are defined by crystal symmetry. An approximate (isotropic)
treatment of cell e.s.d.'s is used for estimating e.s.d.'s involving l.s.
planes.
;
loop_
    _geom_bond_atom_site_label_1
    _geom_bond_atom_site_label_2
    _geom_bond_site_symmetry_2
    _geom_bond_distance
    _geom_bond_publ_flag
    O1 C6 . 1.208(2) ?
    O2 C6 . 1.318(2) ?
    O2 H2H . 0.85(3) ?
    O3 C7 . 1.2217(18) ?
    O4 C7 . 1.3460(19) ?
    O4 C8 . 1.4506(18) ?
    N1 C7 . 1.3413(18) ?
    N1 C1 . 1.453(2) ?
    N1 H1N . 0.87(3) ?
    C1 C6 . 1.523(2) ?
    C1 C2 . 1.538(2) ?
    C1 H1 . 0.98(2) ?
    C2 C3 . 1.532(3) ?
    C2 H2A . 1.00(3) ?
    C2 H2B . 0.96(3) ?
    C3 C4 . 1.527(3) ?
    C3 C5 . 1.528(3) ?
    C3 H3 . 1.03(3) ?
    C4 H4A . 1.05(3) ?
    C4 H4B . 0.91(4) ?
    C4 H4C . 1.04(3) ?
    C5 H5A . 1.08(4) ?
    C5 H5B . 0.98(3) ?
    C5 H5C . 0.96(4) ?
    C8 C9 . 1.530(2) ?
    C8 H8A . 0.90(2) ?
    C8 H8B . 0.97(2) ?
    C9 C10 . 1.514(2) ?
    C9 C21 . 1.515(2) ?
    C9 H9 . 1.01(3) ?
    C10 C11 . 1.395(2) ?
    C10 C15 . 1.405(2) ?
    C11 C12 . 1.395(3) ?
    C11 H11 . 0.98(2) ?
    C12 C13 . 1.390(3) ?
    C12 H12 . 0.96(3) ?
    C13 C14 . 1.390(3) ?
    C13 H13 . 1.07(3) ?
    C14 C15 . 1.393(3) ?
    C14 H14 . 0.99(3) ?
    C15 C16 . 1.471(2) ?
    C16 C17 . 1.391(3) ?
    C16 C21 . 1.405(3) ?
    C17 C18 . 1.391(3) ?
    C17 H17 . 0.99(3) ?
    C18 C19 . 1.391(4) ?
    C18 H18 . 0.99(3) ?
    C19 C20 . 1.395(3) ?
    C19 H19 . 0.96(3) ?
    C20 C21 . 1.384(2) ?
    C20 H20 . 0.99(3) ?
loop_
    _geom_angle_atom_site_label_1
    _geom_angle_atom_site_label_2
    _geom_angle_atom_site_label_3
    _geom_angle_site_symmetry_1
    _geom_angle_site_symmetry_3
    _geom_angle
    _geom_angle_publ_flag
    C6 O2 H2H . . 111.1(19) ?
    C7 O4 C8 . . 117.44(12) ?
    C7 N1 C1 . . 120.66(13) ?
    C7 N1 H1N . . 123.1(16) ?
    C1 N1 H1N . . 116.1(16) ?
    N1 C1 C6 . . 111.69(13) ?
    N1 C1 C2 . . 112.36(15) ?
    C6 C1 C2 . . 107.96(13) ?
    N1 C1 H1 . . 106.7(13) ?
    C6 C1 H1 . . 107.3(13) ?
    C2 C1 H1 . . 110.7(13) ?
    C3 C2 C1 . . 114.03(14) ?
    C3 C2 H2A . . 111.3(15) ?
    C1 C2 H2A . . 108.5(14) ?
    C3 C2 H2B . . 109.2(18) ?
    C1 C2 H2B . . 112.6(18) ?
    H2A C2 H2B . . 100(2) ?
    C4 C3 C5 . . 112.1(2) ?
    C4 C3 C2 . . 111.80(19) ?
    C5 C3 C2 . . 110.04(18) ?
    C4 C3 H3 . . 108.9(14) ?
    C5 C3 H3 . . 107.1(14) ?
    C2 C3 H3 . . 106.6(15) ?
    C3 C4 H4A . . 114.4(17) ?
    C3 C4 H4B . . 100(2) ?
    H4A C4 H4B . . 111(3) ?
    C3 C4 H4C . . 115(2) ?
    H4A C4 H4C . . 109(2) ?
    H4B C4 H4C . . 107(3) ?
    C3 C5 H5A . . 112(2) ?
    C3 C5 H5B . . 112.7(16) ?
    H5A C5 H5B . . 109(3) ?
    C3 C5 H5C . . 107(2) ?
    H5A C5 H5C . . 104(3) ?
    H5B C5 H5C . . 112(3) ?
    O1 C6 O2 . . 124.21(15) ?
    O1 C6 C1 . . 122.02(15) ?
    O2 C6 C1 . . 113.70(14) ?
    O3 C7 N1 . . 125.15(15) ?
    O3 C7 O4 . . 123.98(14) ?
    N1 C7 O4 . . 110.87(13) ?
    O4 C8 C9 . . 110.58(13) ?
    O4 C8 H8A . . 109.7(14) ?
    C9 C8 H8A . . 115.2(14) ?
    O4 C8 H8B . . 104.0(13) ?
    C9 C8 H8B . . 109.5(13) ?
    H8A C8 H8B . . 107(2) ?
    C10 C9 C21 . . 102.41(13) ?
    C10 C9 C8 . . 112.11(13) ?
    C21 C9 C8 . . 108.51(13) ?
    C10 C9 H9 . . 110.6(13) ?
    C21 C9 H9 . . 112.6(13) ?
    C8 C9 H9 . . 110.4(13) ?
    C11 C10 C15 . . 120.30(16) ?
    C11 C10 C9 . . 129.51(16) ?
    C15 C10 C9 . . 110.16(14) ?
    C10 C11 C12 . . 118.34(19) ?
    C10 C11 H11 . . 120.5(13) ?
    C12 C11 H11 . . 121.1(13) ?
    C13 C12 C11 . . 121.27(19) ?
    C13 C12 H12 . . 119.4(17) ?
    C11 C12 H12 . . 119.3(17) ?
    C14 C13 C12 . . 120.65(18) ?
    C14 C13 H13 . . 118.2(15) ?
    C12 C13 H13 . . 121.1(14) ?
    C13 C14 C15 . . 118.62(19) ?
    C13 C14 H14 . . 121.8(14) ?
    C15 C14 H14 . . 119.6(14) ?
    C14 C15 C10 . . 120.82(17) ?
    C14 C15 C16 . . 130.61(18) ?
    C10 C15 C16 . . 108.56(15) ?
    C17 C16 C21 . . 120.53(18) ?
    C17 C16 C15 . . 131.08(19) ?
    C21 C16 C15 . . 108.36(15) ?
    C16 C17 C18 . . 118.6(2) ?
    C16 C17 H17 . . 118.0(14) ?
    C18 C17 H17 . . 123.4(14) ?
    C17 C18 C19 . . 120.8(2) ?
    C17 C18 H18 . . 121.1(16) ?
    C19 C18 H18 . . 118.0(16) ?
    C18 C19 C20 . . 120.84(19) ?
    C18 C19 H19 . . 117.2(17) ?
    C20 C19 H19 . . 121.9(17) ?
    C21 C20 C19 . . 118.5(2) ?
    C21 C20 H20 . . 118.9(15) ?
    C19 C20 H20 . . 122.6(15) ?
    C20 C21 C16 . . 120.73(16) ?
    C20 C21 C9 . . 129.00(17) ?
    C16 C21 C9 . . 110.22(14) ?
loop_
    _geom_torsion_atom_site_label_1
    _geom_torsion_atom_site_label_2
    _geom_torsion_atom_site_label_3
    _geom_torsion_atom_site_label_4
    _geom_torsion_site_symmetry_1
    _geom_torsion_site_symmetry_2
    _geom_torsion_site_symmetry_3
    _geom_torsion_site_symmetry_4
    _geom_torsion
    _geom_torsion_publ_flag
    C7 N1 C1 C6 . . . . -134.51(15) ?
    C7 N1 C1 C2 . . . . 103.99(16) ?
    N1 C1 C2 C3 . . . . -70.9(2) ?
    C6 C1 C2 C3 . . . . 165.48(17) ?
    C1 C2 C3 C4 . . . . -69.5(3) ?
    C1 C2 C3 C5 . . . . 165.2(2) ?
    N1 C1 C6 O1 . . . . 159.29(17) ?
    C2 C1 C6 O1 . . . . -76.7(2) ?
    N1 C1 C6 O2 . . . . -23.6(2) ?
    C2 C1 C6 O2 . . . . 100.39(19) ?
    C1 N1 C7 O3 . . . . -3.6(2) ?
    C1 N1 C7 O4 . . . . 177.08(13) ?
    C8 O4 C7 O3 . . . . 8.3(2) ?
    C8 O4 C7 N1 . . . . -172.31(13) ?
    C7 O4 C8 C9 . . . . 93.78(16) ?
    O4 C8 C9 C10 . . . . 60.54(17) ?
    O4 C8 C9 C21 . . . . 172.91(13) ?
    C21 C9 C10 C11 . . . . 176.89(18) ?
    C8 C9 C10 C11 . . . . -67.0(2) ?
    C21 C9 C10 C15 . . . . -4.84(17) ?
    C8 C9 C10 C15 . . . . 111.28(16) ?
    C15 C10 C11 C12 . . . . -0.7(3) ?
    C9 C10 C11 C12 . . . . 177.40(17) ?
    C10 C11 C12 C13 . . . . 0.3(3) ?
    C11 C12 C13 C14 . . . . 0.1(3) ?
    C12 C13 C14 C15 . . . . -0.1(3) ?
    C13 C14 C15 C10 . . . . -0.3(3) ?
    C13 C14 C15 C16 . . . . 178.99(18) ?
    C11 C10 C15 C14 . . . . 0.7(3) ?
    C9 C10 C15 C14 . . . . -177.72(16) ?
    C11 C10 C15 C16 . . . . -178.72(16) ?
    C9 C10 C15 C16 . . . . 2.82(18) ?
    C14 C15 C16 C17 . . . . -0.5(3) ?
    C10 C15 C16 C17 . . . . 178.86(18) ?
    C14 C15 C16 C21 . . . . -178.76(18) ?
    C10 C15 C16 C21 . . . . 0.63(18) ?
    C21 C16 C17 C18 . . . . -0.1(3) ?
    C15 C16 C17 C18 . . . . -178.11(18) ?
    C16 C17 C18 C19 . . . . 0.3(3) ?
    C17 C18 C19 C20 . . . . -0.7(3) ?
    C18 C19 C20 C21 . . . . 0.8(3) ?
    C19 C20 C21 C16 . . . . -0.5(3) ?
    C19 C20 C21 C9 . . . . -177.57(17) ?
    C17 C16 C21 C20 . . . . 0.2(2) ?
    C15 C16 C21 C20 . . . . 178.61(16) ?
    C17 C16 C21 C9 . . . . 177.72(15) ?
    C15 C16 C21 C9 . . . . -3.83(18) ?
    C10 C9 C21 C20 . . . . -177.46(17) ?
    C8 C9 C21 C20 . . . . 63.8(2) ?
    C10 C9 C21 C16 . . . . 5.24(17) ?
    C8 C9 C21 C16 . . . . -113.45(15) ?
loop_
    _geom_hbond_atom_site_label_D
    _geom_hbond_atom_site_label_H
    _geom_hbond_atom_site_label_A
    _geom_hbond_site_symmetry_A
    _geom_hbond_distance_DH
    _geom_hbond_distance_HA
    _geom_hbond_distance_DA
    _geom_hbond_angle_DHA
    O2 H2H O3 3 0.85(3) 1.82(3) 2.6558(17) 167(3)
    N1 H1N O1 1_655 0.87(3) 2.24(3) 3.0751(18) 161(2)
    C8 H8A O1 3_545 0.90(2) 2.51(2) 3.392(2) 166(2)
data_global
_journal_date_recd_electronic     2008-04-18
_journal_date_accepted     2008-05-13
_journal_name_full     'Acta Crystallographica, Section E'
_journal_year     2008
_journal_volume     64
_journal_issue      6
_journal_page_first     o1112
_journal_page_last     o1112
_journal_paper_category     QO
_journal_coeditor_code     FL2198
_publ_contact_author_name     'Kazuhiko Yamada'
_publ_contact_author_address
;
 National Institute for Materials Science
 3-13
 Sakura
 Tsukuba 305-0003
 Japan
;
_publ_contact_author_email     yamada.kazuhiko@nims.go.jp
_publ_contact_author_fax     '+81-29-863-5571'
_publ_contact_author_phone     '+81-29-863-5483'
_publ_section_title
;
<i>N</i>-(Fluoren-9-ylmethoxycarbonyl)-L-leucine
;
loop_
    _publ_author_name
    _publ_author_footnote
    _publ_author_address
    'Yamada, Kazuhiko' ?
;
National Institute for Materials Science
3-13 Sakura
Tsukuba 305-0003
Japan
;
    'Hashizume, Daisuke' ?
;
Advanced Technology Support Division
RIKEN
2-1 Hirosawa
Wako
Saitama 351-0198
Japan
;
    'Shimizu, Tadashi' ?
;
National Institute for Materials Science
3-13 Sakura
Tsukuba 305-0003
Japan
;
