# Supplementary material for: N-(Fluoren-9-ylmethoxy­carbon­yl)-l-leucine
Source: Acta Crystallogr Sect E Struct Rep Online. 2008 May 17;64(Pt 6):o1112. doi: 10.1107/S1600536808014372 (PMC2961627; doi:10.1107/S1600536808014372)
Supplement: Supplementary file 2 [file e-64-o1112-Isup2.hkl]

# 
# h,k,l, Fc-squared, Fo-squared, sigma(Fo-squared) and status flag 
# 
data_I
_shelx_title ' Fmoc-Leu' 
_shelx_refln_list_code          4 
_shelx_F_calc_maximum       80.49 
_exptl_crystal_F_000       752.00 
_reflns_d_resolution_high  0.7102 
 
loop_ 
 _symmetry_equiv_pos_as_xyz 
 'x, y, z' 
 'x+1/2, -y+1/2, -z' 
 '-x, y+1/2, -z+1/2' 
 '-x+1/2, -y, z+1/2' 
 
_cell_length_a     5.4953 
_cell_length_b    14.2700 
_cell_length_c    24.3759 
_cell_angle_alpha  90.000 
_cell_angle_beta   90.000 
_cell_angle_gamma  90.000 
 
_shelx_F_squared_multiplier     1.000 
 
loop_ 
 _refln_index_h 
 _refln_index_k 
 _refln_index_l 
 _refln_F_squared_calc 
 _refln_F_squared_meas 
 _refln_F_squared_sigma 
 _refln_observed_status 
   2   0   0     6440.32     8773.72    285.08 o 
   4   0   0       25.38       22.92      1.77 o 
   6   0   0      230.25      238.19      9.50 o 
   1   1   0      227.36      238.84      2.57 o 
   2   1   0      428.79      483.55      5.60 o 
   3   1   0       11.86       11.98      0.68 o 
   4   1   0      155.66      195.79      4.15 o 
   5   1   0      225.59      248.27      5.79 o 
   6   1   0       50.93       42.57      2.37 o 
   7   1   0       58.24       59.04     11.69 o 
   1   2   0     1375.57     1354.56     17.43 o 
   2   2   0        8.97       10.21      0.55 o 
   3   2   0      751.67     1020.06     11.61 o 
   4   2   0       11.25       12.57      0.77 o 
   5   2   0      424.33      448.09     11.96 o 
   6   2   0        7.08        7.26      1.25 o 
   7   2   0        0.13        6.43      5.39 o 
   1   3   0      132.22      136.01      1.97 o 
   2   3   0      961.90     1073.20     16.14 o 
   3   3   0     1048.12     1219.47     12.66 o 
   4   3   0     1153.85     1280.61     16.35 o 
   5   3   0       50.21       46.09      2.15 o 
   6   3   0      108.39      107.86      4.36 o 
   7   3   0       86.31       87.81     11.64 o 
   0   4   0      147.81      142.12      2.87 o 
   1   4   0      399.67      406.63      4.75 o 
   2   4   0      193.13      189.11      2.60 o 
   3   4   0      221.16      272.40      3.70 o 
   4   4   0      166.89      180.02      2.77 o 
   5   4   0       19.35       21.46      1.32 o 
   6   4   0        0.06       -2.27      2.27 o 
   7   4   0        5.52       -0.16      5.76 o 
   1   5   0      153.88      156.82      2.35 o 
   2   5   0      538.62      545.13      6.38 o 
   3   5   0      122.81      123.54      2.04 o 
   4   5   0       86.12       91.78      1.75 o 
   5   5   0      109.34      115.96      3.29 o 
   6   5   0       30.41       30.38      3.32 o 
   7   5   0       43.73       32.44      7.23 o 
   0   6   0      257.77      264.20      5.90 o 
   1   6   0     2133.97     2143.41     23.30 o 
   2   6   0     1937.74     2022.36     27.53 o 
   3   6   0      190.36      191.05      2.95 o 
   4   6   0      120.26      111.86      2.77 o 
   5   6   0        7.36        4.60      1.11 o 
   6   6   0      122.13      116.42      6.62 o 
   7   6   0        3.66        3.09      3.04 o 
   1   7   0     1334.62     1260.11     15.17 o 
   2   7   0      139.52      155.41      2.78 o 
   3   7   0       15.26       11.77      0.63 o 
   4   7   0        1.83        3.69      0.68 o 
   5   7   0      174.63      182.22      5.43 o 
   6   7   0       11.96        9.62      2.64 o 
   7   7   0        7.57       -1.90      4.21 o 
   0   8   0      334.99      308.54      7.59 o 
   1   8   0      110.56      108.58      2.45 o 
   2   8   0      295.94      310.43      4.99 o 
   3   8   0      519.95      560.45     11.07 o 
   4   8   0      106.09      103.97      3.28 o 
   5   8   0       19.92       19.74      2.56 o 
   6   8   0        0.06       -2.35      3.57 o 
   7   8   0        0.19        0.05      3.01 o 
   1   9   0       19.49       12.97      1.08 o 
   2   9   0      542.19      497.50      8.13 o 
   3   9   0      170.71      173.94      4.53 o 
   4   9   0      439.45      447.33      9.98 o 
   5   9   0      141.08      123.70      4.66 o 
   6   9   0       76.42       80.73      5.58 o 
   0  10   0      387.46      380.30      9.38 o 
   1  10   0      442.54      431.69      7.40 o 
   2  10   0      498.50      456.30      7.95 o 
   3  10   0      386.08      350.59      7.80 o 
   4  10   0      100.38       97.41      4.26 o 
   5  10   0       14.84       12.33      1.69 o 
   6  10   0        2.47        4.30      2.53 o 
   1  11   0       70.53       98.25      3.68 o 
   2  11   0       72.22       73.18      2.14 o 
   3  11   0      131.00      124.57      3.80 o 
   4  11   0      200.60      202.33      5.93 o 
   5  11   0       33.27       31.89      2.65 o 
   6  11   0       16.35       18.03      3.04 o 
   0  12   0        2.62       67.19      5.35 o 
   1  12   0     1187.53     1074.14     18.74 o 
   2  12   0       32.23       30.55      2.01 o 
   3  12   0      369.94      374.83      9.04 o 
   4  12   0      211.53      200.58      5.97 o 
   5  12   0        8.73        6.17      2.24 o 
   6  12   0        2.91        4.28      2.73 o 
   1  13   0      492.20      542.44     11.07 o 
   2  13   0        0.03       -0.58      1.31 o 
   3  13   0        5.09        4.84      1.56 o 
   4  13   0       76.68       68.36      3.04 o 
   5  13   0       45.65       37.93      3.39 o 
   0  14   0      355.00      352.01     11.64 o 
   1  14   0       26.44       37.42      2.24 o 
   2  14   0      115.63      116.82      4.23 o 
   3  14   0       59.06       59.46      3.09 o 
   4  14   0       45.29       51.44      2.87 o 
   5  14   0       18.98       19.65      2.70 o 
   1  15   0       31.18       28.09      1.91 o 
   2  15   0      165.42      163.58      5.77 o 
   3  15   0       16.35       12.68      1.76 o 
   4  15   0       37.01       42.46      3.38 o 
   5  15   0        3.61       11.28      2.65 o 
   0  16   0       84.20       89.95      4.78 o 
   1  16   0        0.09       -0.50      1.69 o 
   2  16   0        0.07       -1.03      1.85 o 
   3  16   0       54.32       54.40      3.17 o 
   4  16   0        4.42        3.81      1.94 o 
   1  17   0       16.68       37.60      2.86 o 
   2  17   0        0.45        5.14      1.90 o 
   3  17   0       15.79       15.61      2.12 o 
   4  17   0        1.38       -1.31      2.13 o 
   0  18   0      271.98      299.29     17.21 o 
   1  18   0       19.05       41.37      3.13 o 
   2  18   0       12.03        9.33      2.02 o 
   3  18   0       46.15       49.60      3.07 o 
   1  19   0       12.09       13.98      2.24 o 
   2  19   0        3.78        8.60      1.97 o 
   0  20   0       42.12       50.02      4.99 o 
   1   0   1     2232.76     2592.46     31.57 o 
   2   0   1      283.36      342.22      4.19 o 
   3   0   1       18.01       22.58      0.95 o 
   4   0   1      153.95      175.17      4.55 o 
   5   0   1       44.64       45.73      1.93 o 
   6   0   1        0.19        0.17      1.20 o 
   7   0   1       19.52       16.37      4.50 o 
   1   1   1     1970.22     2222.54     27.55 o 
   2   1   1      288.51      300.80      2.89 o 
   3   1   1      436.12      549.56      4.41 o 
   4   1   1       14.28       22.18      0.65 o 
   5   1   1       63.82       66.93      1.75 o 
   6   1   1      229.26      252.55      5.04 o 
   7   1   1        9.96        7.97      2.20 o 
   0   2   1       13.75       20.02      0.71 o 
   1   2   1      187.97      199.48      2.35 o 
   2   2   1      426.99      478.59      3.82 o 
   3   2   1     1536.51     1874.57     13.22 o 
   4   2   1      304.00      351.72      3.85 o 
   5   2   1      258.58      281.32      4.76 o 
   6   2   1      107.45      106.65      2.79 o 
   7   2   1       71.76       75.42      7.52 o 
   0   3   1      792.34      751.20      9.08 o 
   1   3   1     5095.65     4716.02     81.09 o 
   2   3   1     1287.15     1448.53     11.73 o 
   3   3   1     1523.00     1820.85     15.46 o 
   4   3   1      372.58      439.86      4.28 o 
   5   3   1       36.89       39.28      1.27 o 
   6   3   1        4.99        4.30      1.01 o 
   7   3   1       11.06       11.42      4.20 o 
   1   4   1      372.96      331.46      2.79 o 
   2   4   1      451.04      521.38      5.29 o 
   3   4   1       63.89       70.91      0.97 o 
   4   4   1      112.08      125.22      1.55 o 
   5   4   1       41.82       47.71      1.32 o 
   6   4   1       55.29       54.98      2.40 o 
   7   4   1        5.14        5.22      3.33 o 
   0   5   1       56.77       59.23      1.27 o 
   1   5   1      288.33      270.10      2.53 o 
   2   5   1      147.13      162.06      1.65 o 
   3   5   1      671.31      740.25      6.31 o 
   4   5   1      217.55      233.81      2.68 o 
   5   5   1      441.01      467.59      6.61 o 
   6   5   1       21.80       21.49      1.88 o 
   7   5   1       55.16       51.12      4.84 o 
   0   6   1     2414.57     2477.87     38.36 o 
   1   6   1      952.58      937.39      7.34 o 
   2   6   1       47.25       55.31      1.00 o 
   3   6   1       43.78       48.39      0.81 o 
   4   6   1      254.44      248.42      2.92 o 
   5   6   1      156.18      162.58      3.07 o 
   6   6   1       47.27       44.66      2.74 o 
   7   6   1        5.39        4.38      2.00 o 
   0   7   1     2781.49     2834.41     28.30 o 
   1   7   1      842.38      853.04      7.68 o 
   2   7   1      717.44      777.65      8.40 o 
   3   7   1      154.71      159.75      2.16 o 
   4   7   1      168.54      159.85      2.42 o 
   5   7   1      262.03      263.19      5.03 o 
   6   7   1       11.46       11.91      2.29 o 
   7   7   1        1.94        2.67      2.11 o 
   0   8   1      334.75      317.64      5.67 o 
   1   8   1      546.72      530.20      6.01 o 
   2   8   1      150.62      151.13      2.40 o 
   3   8   1       26.90       24.38      0.87 o 
   4   8   1      457.62      448.95      6.34 o 
   5   8   1       25.45       25.00      1.33 o 
   6   8   1        9.35       10.26      1.98 o 
   7   8   1       64.16       56.39      3.77 o 
   0   9   1       64.82       53.46      1.67 o 
   1   9   1       15.19       12.68      0.76 o 
   2   9   1       29.83       33.76      1.22 o 
   3   9   1      550.68      493.00      6.03 o 
   4   9   1      281.73      268.59      4.79 o 
   5   9   1       30.88       34.69      1.87 o 
   6   9   1       44.23       52.40      3.22 o 
   0  10   1      412.06      358.98      7.51 o 
   1  10   1      304.88      297.06      4.06 o 
   2  10   1      306.79      315.46      5.98 o 
   3  10   1       38.78       38.10      1.60 o 
   4  10   1       34.18       31.56      1.44 o 
   5  10   1       89.67       87.08      2.91 o 
   6  10   1       36.96       44.95      2.99 o 
   0  11   1      300.49      293.02      5.96 o 
   1  11   1      603.15      553.23      6.72 o 
   2  11   1      139.23      130.98      2.88 o 
   3  11   1       76.40       74.58      2.08 o 
   4  11   1        8.70       17.47      1.63 o 
   5  11   1       23.92       22.69      1.57 o 
   6  11   1        2.10        3.38      1.74 o 
   0  12   1      726.45      708.99     12.79 o 
   1  12   1      175.41      175.95      5.62 o 
   2  12   1      137.79      136.87      3.05 o 
   3  12   1        4.49       18.77      2.54 o 
   4  12   1      104.24      113.48      2.94 o 
   5  12   1        2.91        4.34      1.86 o 
   6  12   1        5.04        2.57      1.86 o 
   0  13   1      161.02      132.33      3.81 o 
   1  13   1      253.14      257.86      5.03 o 
   2  13   1        5.58       14.28      3.96 o 
   3  13   1        3.55        7.29      1.17 o 
   4  13   1       14.08       14.51      1.24 o 
   5  13   1       15.56       18.05      1.95 o 
   0  14   1       74.55      110.17      3.93 o 
   1  14   1      189.75      185.11      3.67 o 
   2  14   1       52.97       61.81      2.05 o 
   3  14   1      119.13      121.68      3.25 o 
   4  14   1       16.57       21.53      1.62 o 
   5  14   1        0.14        3.51      1.76 o 
   0  15   1       68.61       63.49      2.64 o 
   1  15   1        2.34        3.31      1.01 o 
   2  15   1       29.30       42.29      2.67 o 
   3  15   1        0.77        4.60      1.16 o 
   4  15   1       48.22       49.15      2.23 o 
   5  15   1       50.15       52.83      3.21 o 
   0  16   1      106.33      135.31      4.67 o 
   1  16   1        1.35        0.87      1.14 o 
   2  16   1        1.13        1.36      1.20 o 
   3  16   1       34.60       35.37      1.82 o 
   4  16   1       21.80       24.13      1.77 o 
   0  17   1        2.63       -1.02      1.27 o 
   1  17   1      161.51      170.76      4.35 o 
   2  17   1       63.41       60.37      2.43 o 
   3  17   1       20.68       20.61      1.63 o 
   4  17   1        2.92        7.45      1.73 o 
   0  18   1        1.51        9.45      5.84 o 
   1  18   1      188.10      205.99      5.19 o 
   2  18   1        7.78        7.42      1.39 o 
   3  18   1       16.09       15.22      1.59 o 
   0  19   1        0.57        1.15      1.96 o 
   1  19   1       26.77       32.05      2.08 o 
   2  19   1       35.99       36.64      1.90 o 
   0  20   1       42.75       52.23      3.85 o 
   1   0   2     3397.64     3919.66    172.02 o 
   2   0   2        1.61        2.02      0.55 o 
   3   0   2        6.93        4.78      0.72 o 
   4   0   2        0.33        0.52      0.50 o 
   5   0   2      267.85      303.46      7.10 o 
   6   0   2       23.66       22.75      1.71 o 
   7   0   2       45.09       53.30      6.68 o 
   0   1   2     2291.92     1922.53     38.45 o 
   2   1   2     1358.99     1626.14     12.00 o 
   3   1   2     1167.17     1468.93     13.89 o 
   4   1   2      395.97      482.09      5.64 o 
   5   1   2       60.60       58.24      1.69 o 
   6   1   2       17.88       13.58      1.09 o 
   7   1   2       17.74       18.89      2.83 o 
   0   2   2     4992.87     4041.49    134.90 o 
   1   2   2     1005.59      925.21     12.34 o 
   2   2   2      150.02      146.88      1.44 o 
   3   2   2      224.48      275.52      2.52 o 
   4   2   2      158.08      159.31      1.98 o 
   5   2   2      775.81      835.26     12.19 o 
   6   2   2      146.20      158.32      3.97 o 
   7   2   2        1.86       -0.16      4.54 o 
   0   3   2      667.80      641.97      6.98 o 
   1   3   2     1723.76     1704.48     16.96 o 
   2   3   2      523.62      575.07      5.96 o 
   3   3   2      220.28      254.76      2.31 o 
   4   3   2      518.05      561.70      5.25 o 
   5   3   2      109.06      107.37      2.24 o 
   6   3   2       34.46       34.57      1.71 o 
   7   3   2       16.75       15.51      3.39 o 
   0   4   2       33.94       36.00      0.91 o 
   1   4   2      746.11      701.58      5.62 o 
   2   4   2     1146.67     1268.51     11.05 o 
   3   4   2      305.17      336.60      3.13 o 
   4   4   2      720.66      762.42      7.33 o 
   5   4   2       59.04       62.43      1.50 o 
   6   4   2       90.09       99.44      3.08 o 
   7   4   2        5.54        3.06      2.83 o 
   0   5   2      811.19      770.49      8.46 o 
   1   5   2      597.08      573.49      5.35 o 
   2   5   2      180.46      180.36      2.03 o 
   3   5   2       64.18       66.10      0.96 o 
   4   5   2      188.19      196.54      2.25 o 
   5   5   2      520.16      554.40      7.80 o 
   6   5   2       15.58       15.39      1.54 o 
   7   5   2       12.83       14.26      2.44 o 
   0   6   2      124.83      132.74      2.16 o 
   1   6   2     1636.31     1650.45     11.89 o 
   2   6   2      161.31      184.26      2.30 o 
   3   6   2      193.79      190.07      2.30 o 
   4   6   2       82.76       78.79      1.35 o 
   5   6   2       47.70       52.79      1.52 o 
   6   6   2        1.37        0.59      1.44 o 
   7   6   2        1.20       -1.79      1.79 o 
   0   7   2        1.75        5.96      0.70 o 
   1   7   2     1324.95     1284.56     10.87 o 
   2   7   2      224.85      226.08      2.95 o 
   3   7   2      394.92      403.68      4.70 o 
   4   7   2       89.91       89.01      1.56 o 
   5   7   2      152.33      154.28      3.46 o 
   6   7   2        2.93        4.02      1.81 o 
   7   7   2        5.13        3.10      2.10 o 
   0   8   2      414.69      425.68      7.02 o 
   1   8   2      529.86      559.25      6.18 o 
   2   8   2       46.95       43.00      1.13 o 
   3   8   2      775.12      749.56      8.21 o 
   4   8   2      487.19      470.44      6.56 o 
   5   8   2       56.61       48.35      1.78 o 
   6   8   2       19.31       17.54      2.14 o 
   7   8   2        3.81        5.23      3.96 o 
   0   9   2       18.06       18.42      2.28 o 
   1   9   2       18.29       20.26      0.88 o 
   2   9   2      115.32      109.24      2.14 o 
   3   9   2       10.34       10.64      1.12 o 
   4   9   2      128.48      141.85      3.01 o 
   5   9   2       68.34       71.40      2.55 o 
   6   9   2       12.84       14.58      2.09 o 
   0  10   2       38.71       45.92      2.91 o 
   1  10   2      465.15      449.75      5.54 o 
   2  10   2      904.04      850.96     10.43 o 
   3  10   2       79.37       69.59      1.58 o 
   4  10   2       40.30       43.73      1.60 o 
   5  10   2       17.28       16.89      1.47 o 
   6  10   2       27.36       29.27      2.42 o 
   0  11   2       19.86       30.07      2.71 o 
   1  11   2      206.90      196.35      4.67 o 
   2  11   2      452.73      416.28      5.97 o 
   3  11   2      141.32      141.00      3.01 o 
   4  11   2      226.49      211.64      4.32 o 
   5  11   2       16.02       13.12      1.46 o 
   6  11   2       24.14       20.74      3.15 o 
   0  12   2      119.40      172.28      5.42 o 
   1  12   2      112.20       99.80      2.27 o 
   2  12   2      268.17      256.39      4.48 o 
   3  12   2       78.45       70.27      2.08 o 
   4  12   2      157.76      152.20      3.83 o 
   5  12   2       61.18       61.38      2.73 o 
   6  12   2        4.13        6.83      2.06 o 
   0  13   2       16.43       13.91      3.04 o 
   1  13   2      215.53      215.29      4.03 o 
   2  13   2      458.92      464.87      7.46 o 
   3  13   2       79.09       73.24      2.30 o 
   4  13   2       97.57       96.58      2.94 o 
   5  13   2       19.53       18.20      2.02 o 
   0  14   2      299.97      323.86      8.09 o 
   1  14   2        1.45       12.82      1.65 o 
   2  14   2       45.37       42.55      1.74 o 
   3  14   2       84.03       86.15      2.58 o 
   4  14   2       40.40       40.77      1.84 o 
   5  14   2       37.33       35.81      3.25 o 
   0  15   2       21.71       22.07      1.82 o 
   1  15   2       17.83       20.00      1.68 o 
   2  15   2       44.68       42.55      1.83 o 
   3  15   2       43.98       41.00      1.87 o 
   4  15   2       34.10       41.69      1.98 o 
   5  15   2       16.80       25.88      2.21 o 
   0  16   2      369.03      370.04      9.53 o 
   1  16   2        1.40        2.99      1.25 o 
   2  16   2       28.80       25.39      1.60 o 
   3  16   2       13.51       17.97      1.55 o 
   4  16   2       35.65       33.45      1.94 o 
   0  17   2        0.05        3.58      2.06 o 
   1  17   2        9.93       24.39      3.21 o 
   2  17   2        4.04       10.56      1.41 o 
   3  17   2       35.50       37.92      1.95 o 
   4  17   2       16.29       20.80      2.12 o 
   0  18   2       38.45       41.56      3.10 o 
   1  18   2        3.18       12.88      3.50 o 
   2  18   2       10.76       14.37      1.59 o 
   3  18   2       14.77       16.14      1.51 o 
   0  19   2       35.76       35.68      3.12 o 
   1  19   2        4.79        6.53      1.39 o 
   2  19   2       24.39       27.19      1.73 o 
   0  20   2       10.05       17.84      2.49 o 
   1   0   3      508.09      518.50      8.76 o 
   2   0   3     1490.31     1719.36     29.08 o 
   3   0   3     1216.47     1576.26     20.76 o 
   4   0   3      476.52      560.01      8.19 o 
   5   0   3       14.57       18.63      2.01 o 
   6   0   3        0.91        0.72      1.38 o 
   7   0   3        8.48        9.33      5.35 o 
   0   1   3      468.39      413.59      4.72 o 
   2   1   3      117.85      133.52      1.78 o 
   3   1   3      128.80      145.63      1.92 o 
   4   1   3       10.46       11.20      0.53 o 
   5   1   3       15.10       12.78      0.76 o 
   6   1   3       15.13       15.42      1.31 o 
   7   1   3       11.49        6.39      2.45 o 
   0   2   3     1153.41     1052.50      9.98 o 
   1   2   3     3468.79     3333.07     43.31 o 
   2   2   3      408.53      471.65      4.37 o 
   3   2   3     1773.55     2147.79     20.11 o 
   4   2   3      116.45      141.89      1.76 o 
   5   2   3       41.25       43.25      1.93 o 
   6   2   3       93.67       99.61      2.90 o 
   7   2   3       20.56       22.78      3.11 o 
   0   3   3       73.73       72.94      1.29 o 
   1   3   3     2115.20     2125.63     16.17 o 
   2   3   3     1795.21     2053.04     17.29 o 
   3   3   3      482.11      537.49      4.55 o 
   4   3   3      108.34       85.99      1.26 o 
   5   3   3      155.04      172.66      3.37 o 
   6   3   3       34.41       33.13      1.59 o 
   7   3   3       14.06       12.15      2.74 o 
   0   4   3      251.84      220.99      2.95 o 
   1   4   3      683.31      649.84      6.16 o 
   2   4   3      486.93      535.27      4.26 o 
   3   4   3      160.85      155.44      1.63 o 
   4   4   3       71.80       61.07      1.03 o 
   5   4   3      411.91      456.96      6.42 o 
   6   4   3       12.35       12.62      1.32 o 
   7   4   3        9.46        8.12      2.26 o 
   0   5   3       37.04       41.45      1.02 o 
   1   5   3      501.52      483.64      4.04 o 
   2   5   3      974.15      982.31      8.70 o 
   3   5   3       51.63       46.57      0.77 o 
   4   5   3       29.06       21.79      0.61 o 
   5   5   3      136.62      142.67      2.87 o 
   6   5   3       43.74       44.82      2.22 o 
   7   5   3       61.11       62.28      4.39 o 
   0   6   3      194.34      202.84      2.98 o 
   1   6   3     2321.95     2352.12     21.97 o 
   2   6   3     1460.57     1477.54     12.56 o 
   3   6   3      137.25      138.61      1.94 o 
   4   6   3      214.29      205.18      2.69 o 
   5   6   3       17.24       18.32      1.00 o 
   6   6   3        8.68        9.11      1.47 o 
   7   6   3       39.89       42.30      3.71 o 
   0   7   3       21.31       25.90      0.91 o 
   1   7   3      201.93      238.17      2.76 o 
   2   7   3     1124.28     1188.34     11.71 o 
   3   7   3        5.37        6.05      0.55 o 
   4   7   3        5.72        5.42      0.58 o 
   5   7   3        9.52        6.86      0.84 o 
   6   7   3       21.48       19.70      1.98 o 
   7   7   3        9.02       14.20      2.35 o 
   0   8   3        2.45        3.16      0.92 o 
   1   8   3      284.51      277.71      3.57 o 
   2   8   3      436.26      447.25      5.67 o 
   3   8   3       27.29       23.94      0.85 o 
   4   8   3     1313.93     1340.18     15.71 o 
   5   8   3      123.07      121.36      3.46 o 
   6   8   3       40.24       39.33      2.71 o 
   7   8   3       29.49       22.07      3.12 o 
   0   9   3     1405.70     1375.04     18.92 o 
   1   9   3      247.78      230.46      3.22 o 
   2   9   3      282.19      278.99      4.15 o 
   3   9   3      245.50      220.54      3.24 o 
   4   9   3      341.28      342.28      5.42 o 
   5   9   3       98.60       89.98      2.96 o 
   6   9   3        5.56        5.03      1.89 o 
   0  10   3      384.92      374.35      6.68 o 
   1  10   3      251.87      257.87      3.80 o 
   2  10   3       51.03       56.60      3.31 o 
   3  10   3      377.96      369.00      5.32 o 
   4  10   3       26.24       19.96      1.23 o 
   5  10   3        3.22        1.44      1.24 o 
   6  10   3       15.18       13.69      2.18 o 
   0  11   3      388.80      342.19      6.96 o 
   1  11   3       49.80       54.20      1.71 o 
   2  11   3      291.78      266.94      4.34 o 
   3  11   3       17.57       18.48      1.38 o 
   4  11   3       54.87       59.60      1.96 o 
   5  11   3       10.28        8.94      1.37 o 
   6  11   3       44.14       47.37      3.29 o 
   0  12   3     1325.12     1265.74     21.05 o 
   1  12   3      145.73      133.47      2.48 o 
   2  12   3      111.49      124.31      2.98 o 
   3  12   3       61.98       60.66      1.92 o 
   4  12   3        7.29       11.95      1.24 o 
   5  12   3       22.81       22.40      1.60 o 
   6  12   3       13.07       16.34      3.40 o 
   0  13   3       10.55        9.90      1.42 o 
   1  13   3      257.68      258.28      4.46 o 
   2  13   3       88.93      103.56      4.41 o 
   3  13   3       97.95       92.29      2.51 o 
   4  13   3       87.76       88.37      2.65 o 
   5  13   3        3.23        5.11      1.66 o 
   0  14   3       55.28       81.17      3.32 o 
   1  14   3      107.86       96.82      2.39 o 
   2  14   3        1.56        4.41      1.16 o 
   3  14   3       12.72       12.52      1.28 o 
   4  14   3       17.32       19.02      1.47 o 
   5  14   3        9.07        7.78      1.85 o 
   0  15   3       22.46       21.97      1.85 o 
   1  15   3      128.51      119.14      3.03 o 
   2  15   3       46.71       50.30      1.95 o 
   3  15   3        5.47        7.08      1.15 o 
   4  15   3       97.10      102.22      3.42 o 
   5  15   3       61.36       56.21      3.13 o 
   0  16   3       55.34       83.86      5.38 o 
   1  16   3       43.73       37.44      1.73 o 
   2  16   3        6.18        8.80      1.30 o 
   3  16   3       79.38       77.07      2.79 o 
   4  16   3       18.86       22.61      1.75 o 
   0  17   3      122.79      136.32      5.18 o 
   1  17   3       21.39       23.37      1.56 o 
   2  17   3       14.98       18.72      1.48 o 
   3  17   3       31.12       36.84      1.93 o 
   4  17   3       20.34       21.99      2.00 o 
   0  18   3       90.12       90.81      4.45 o 
   1  18   3        3.72        3.31      1.34 o 
   2  18   3       76.57       86.76      2.98 o 
   3  18   3       15.84       15.71      1.76 o 
   0  19   3       33.16       41.50      3.38 o 
   1  19   3        4.00        6.96      1.42 o 
   2  19   3       29.57       35.82      1.95 o 
   0  20   3       56.25       61.81      3.83 o 
   0   0   4      301.96      261.28      4.24 o 
   2   0   4      354.21      393.00      6.52 o 
   3   0   4      764.55     1058.47     19.57 o 
   4   0   4        5.75        6.70      0.68 o 
   5   0   4       43.64       45.94      1.58 o 
   6   0   4        5.66        5.67      2.02 o 
   7   0   4        1.96        6.04      5.57 o 
   0   1   4      432.02      406.20      4.39 o 
   1   1   4     6477.98     6198.70    294.83 o 
   2   1   4     1357.17     1472.38     14.90 o 
   3   1   4      303.04      349.04      4.60 o 
   4   1   4       40.50       50.17      0.95 o 
   5   1   4      166.88      183.39      3.87 o 
   6   1   4       18.49       19.42      1.48 o 
   7   1   4       24.13       23.18      2.78 o 
   0   2   4     1761.40     1759.42     16.17 o 
   1   2   4      889.61     1000.67      9.35 o 
   2   2   4     1515.83     1620.12     17.90 o 
   3   2   4       16.92       16.27      0.47 o 
   4   2   4       58.12       63.06      1.00 o 
   5   2   4       21.44       21.72      0.95 o 
   6   2   4       81.16       83.93      2.66 o 
   7   2   4        1.73        1.94      1.73 o 
   1   3   4      385.59      375.24      3.88 o 
   2   3   4     1953.89     2102.14     16.52 o 
   3   3   4      283.55      345.07      3.31 o 
   4   3   4      125.90      126.78      2.10 o 
   5   3   4      492.83      532.73      7.72 o 
   6   3   4       39.17       42.52      1.89 o 
   7   3   4        1.99        3.87      2.01 o 
   0   4   4     1776.58     1663.19     16.24 o 
   1   4   4      498.42      500.97      4.14 o 
   2   4   4       17.17       18.61      0.44 o 
   3   4   4      375.19      440.03      3.84 o 
   4   4   4      613.51      668.33      6.54 o 
   5   4   4       96.41       97.84      2.28 o 
   6   4   4        2.45        1.49      1.14 o 
   7   4   4        1.31        2.02      2.48 o 
   0   5   4     1902.68     1872.86     22.06 o 
   1   5   4      558.17      601.86      4.90 o 
   2   5   4      287.19      310.74      3.11 o 
   3   5   4       10.71        7.60      0.40 o 
   4   5   4      176.90      200.05      2.38 o 
   5   5   4      467.28      477.76      6.82 o 
   6   5   4        4.66        3.56      1.28 o 
   7   5   4        2.98        4.08      2.18 o 
   0   6   4      319.87      303.45      4.13 o 
   1   6   4     2237.20     2298.41     16.23 o 
   2   6   4      172.77      173.91      2.20 o 
   3   6   4       98.84       93.15      1.45 o 
   4   6   4      320.20      321.32      3.98 o 
   5   6   4       80.01       81.11      2.31 o 
   6   6   4       13.09       10.71      1.49 o 
   7   6   4       28.80       24.80      2.92 o 
   0   7   4     2648.90     2738.11     30.76 o 
   1   7   4        6.41        6.89      0.60 o 
   2   7   4      470.81      443.86      5.29 o 
   3   7   4       30.68       26.48      0.81 o 
   4   7   4       20.95       21.45      0.78 o 
   5   7   4        0.90        1.46      0.91 o 
   6   7   4       10.54        6.91      1.41 o 
   7   7   4       10.06       12.70      3.31 o 
   0   8   4      167.85      169.01      3.67 o 
   1   8   4       59.47       74.02      1.35 o 
   2   8   4      440.38      436.76      5.57 o 
   3   8   4       38.93       40.14      1.09 o 
   4   8   4      150.88      153.34      3.29 o 
   5   8   4       47.32       42.12      1.90 o 
   6   8   4       27.75       26.15      3.05 o 
   7   8   4        4.90        5.31      2.24 o 
   0   9   4       15.17       21.12      2.17 o 
   1   9   4       27.53       22.24      0.87 o 
   2   9   4      143.65      146.37      2.50 o 
   3   9   4      158.66      149.14      2.66 o 
   4   9   4      219.50      191.90      3.52 o 
   5   9   4       30.33       28.77      1.65 o 
   6   9   4       22.01       23.40      2.42 o 
   0  10   4        3.36        6.44      1.49 o 
   1  10   4      949.57      912.52     10.07 o 
   2  10   4      344.92      324.01      4.76 o 
   3  10   4      258.56      235.56      3.81 o 
   4  10   4       58.86       57.79      1.86 o 
   5  10   4      129.44      132.55      3.97 o 
   6  10   4       55.25       54.75      3.34 o 
   0  11   4      145.35      147.02      3.93 o 
   1  11   4       69.94       75.97      4.00 o 
   2  11   4      129.80      132.17      2.64 o 
   3  11   4      132.56      113.00      2.53 o 
   4  11   4       10.19        7.92      1.09 o 
   5  11   4       62.50       58.68      2.44 o 
   6  11   4       65.56       62.87      3.79 o 
   0  12   4      140.50      208.07      8.26 o 
   1  12   4       59.75       58.16      1.51 o 
   2  12   4      514.02      481.39      7.47 o 
   3  12   4       88.38       88.51      2.37 o 
   4  12   4      107.23       97.54      2.63 o 
   5  12   4       21.33       23.19      1.77 o 
   6  12   4       45.12       46.57      3.29 o 
   0  13   4       17.82       16.02      2.58 o 
   1  13   4       50.60       74.53      2.38 o 
   2  13   4      219.68      223.54      4.51 o 
   3  13   4       28.00       30.62      1.65 o 
   4  13   4       25.68       31.57      1.75 o 
   5  13   4        3.66        4.01      1.43 o 
   0  14   4      146.67      162.75      4.98 o 
   1  14   4        7.62       13.96      1.07 o 
   2  14   4       12.87       13.26      1.15 o 
   3  14   4        5.82       10.60      1.61 o 
   4  14   4       23.55       20.66      1.59 o 
   5  14   4        1.30        4.65      1.67 o 
   0  15   4        0.80        2.60      1.46 o 
   1  15   4       19.58       23.98      1.91 o 
   2  15   4       39.43       42.31      1.86 o 
   3  15   4       11.56        8.19      1.25 o 
   4  15   4       23.52       31.58      1.80 o 
   5  15   4       24.39       30.90      2.46 o 
   0  16   4      305.52      332.25      8.64 o 
   1  16   4        1.74        3.53      1.12 o 
   2  16   4       10.70        9.07      1.44 o 
   3  16   4       14.94       19.76      1.47 o 
   4  16   4       71.86       75.20      2.88 o 
   0  17   4      156.13      173.07      6.94 o 
   1  17   4        2.45        2.47      1.25 o 
   2  17   4       33.92       38.80      1.90 o 
   3  17   4        7.70       10.54      1.40 o 
   4  17   4        1.17        3.33      1.53 o 
   0  18   4        1.53        6.79      3.69 o 
   1  18   4        2.77        4.62      1.44 o 
   2  18   4       35.00       38.59      1.98 o 
   3  18   4        0.16        1.68      1.46 o 
   0  19   4        4.52        4.87      2.09 o 
   1  19   4       61.94       70.74      2.70 o 
   2  19   4        4.61        8.50      1.40 o 
   2   0   5      461.57      537.14     13.20 o 
   3   0   5        5.65        7.64      0.61 o 
   4   0   5       93.13      107.62      2.53 o 
   5   0   5      291.35      328.78      6.89 o 
   6   0   5        4.70        1.18      1.92 o 
   7   0   5       68.56       65.22      4.86 o 
   0   1   5     3553.25     3219.19     36.54 o 
   2   1   5     1069.51     1133.91     13.39 o 
   3   1   5      199.45      238.19      2.72 o 
   4   1   5      413.75      486.84      5.65 o 
   5   1   5      378.11      433.40      5.87 o 
   6   1   5      183.47      190.09      5.32 o 
   7   1   5        1.46        2.97      1.76 o 
   0   2   5      163.89      140.04      1.94 o 
   1   2   5      331.54      332.76      3.54 o 
   2   2   5      298.65      336.33      3.38 o 
   3   2   5     1683.95     2002.73     20.70 o 
   4   2   5      426.28      461.06      6.30 o 
   5   2   5       22.43       22.18      0.91 o 
   6   2   5       64.04       65.27      2.67 o 
   7   2   5        6.41        4.10      1.82 o 
   0   3   5     2557.70     2295.79     21.22 o 
   1   3   5      318.25      295.57      2.67 o 
   2   3   5      100.32      111.26      1.26 o 
   3   3   5      205.39      228.32      2.76 o 
   4   3   5       89.18       71.89      1.09 o 
   5   3   5        5.79        7.59      0.74 o 
   6   3   5       81.32       87.82      2.63 o 
   7   3   5       23.62       24.10      2.89 o 
   0   4   5     2276.16     2112.91     20.22 o 
   1   4   5     1488.94     1469.19     10.65 o 
   2   4   5      620.18      707.97      7.27 o 
   3   4   5      117.22      127.43      1.41 o 
   4   4   5      213.02      220.49      3.36 o 
   5   4   5       47.70       49.48      1.30 o 
   6   4   5      135.47      141.75      3.95 o 
   7   4   5        5.56        3.58      1.86 o 
   0   5   5     2176.60     2106.88     30.22 o 
   1   5   5      584.62      593.88      5.04 o 
   2   5   5      249.94      271.85      2.81 o 
   3   5   5      515.31      547.57      5.12 o 
   4   5   5      110.98      101.22      1.50 o 
   5   5   5       29.58       26.07      1.14 o 
   6   5   5        2.58        2.58      1.26 o 
   7   5   5       53.02       51.06      4.11 o 
   0   6   5      627.50      640.89      7.63 o 
   1   6   5     1097.21     1110.50      8.49 o 
   2   6   5      131.95      132.33      1.88 o 
   3   6   5        4.31        3.51      0.49 o 
   4   6   5      170.30      165.57      2.54 o 
   5   6   5       38.05       34.07      1.80 o 
   6   6   5       98.12       92.45      3.37 o 
   7   6   5       22.74       22.64      3.18 o 
   0   7   5      111.64      126.97      2.54 o 
   1   7   5      627.58      628.47      6.43 o 
   2   7   5      862.28      886.72      9.25 o 
   3   7   5      178.83      172.77      2.52 o 
   4   7   5      356.33      329.45      4.40 o 
   5   7   5       85.76       84.12      2.44 o 
   6   7   5       40.40       38.68      2.13 o 
   7   7   5       28.37       26.25      3.45 o 
   0   8   5      359.43      375.49      6.53 o 
   1   8   5      107.03       92.69      1.60 o 
   2   8   5       78.24       75.18      1.56 o 
   3   8   5      395.92      375.03      4.80 o 
   4   8   5      571.63      587.51      8.03 o 
   5   8   5       55.97       47.19      1.95 o 
   6   8   5        3.24        4.92      1.48 o 
   7   8   5        0.09        1.07      2.22 o 
   0   9   5      143.59      117.06      2.93 o 
   1   9   5       77.38       77.99      1.68 o 
   2   9   5       79.02       84.92      1.72 o 
   3   9   5      104.97       98.91      1.92 o 
   4   9   5       22.02       21.39      1.07 o 
   5   9   5       15.23       11.30      1.35 o 
   6   9   5       10.82       10.93      2.01 o 
   0  10   5      327.04      306.79      6.05 o 
   1  10   5      518.98      517.90      6.32 o 
   2  10   5      124.61      117.94      2.31 o 
   3  10   5      143.72      130.90      2.49 o 
   4  10   5       89.68       83.55      2.23 o 
   5  10   5      135.50      138.83      4.06 o 
   6  10   5        4.76        8.11      2.02 o 
   0  11   5       38.24       39.89      2.03 o 
   1  11   5     1543.74     1427.80     16.15 o 
   2  11   5      123.98      118.85      2.49 o 
   3  11   5        5.29        5.32      0.95 o 
   4  11   5       17.76       16.39      1.20 o 
   5  11   5       30.93       32.35      2.10 o 
   6  11   5       11.03       14.18      2.12 o 
   0  12   5     1080.64     1001.45     17.77 o 
   1  12   5       90.50       86.03      2.21 o 
   2  12   5      104.09      111.29      3.55 o 
   3  12   5       30.66       30.30      1.45 o 
   4  12   5       30.24       29.32      1.66 o 
   5  12   5       23.03       20.79      1.74 o 
   6  12   5       32.04       30.65      2.69 o 
   0  13   5      593.78      579.47     11.93 o 
   1  13   5      683.55      683.54      9.56 o 
   2  13   5      106.94      100.34      3.37 o 
   3  13   5        4.62        5.94      1.19 o 
   4  13   5        9.17        8.22      1.32 o 
   5  13   5       13.72       12.91      1.51 o 
   0  14   5      210.93      186.24      5.46 o 
   1  14   5       71.98       63.59      1.81 o 
   2  14   5       34.95       28.55      1.49 o 
   3  14   5      252.78      243.57      5.20 o 
   4  14   5       12.33       15.97      1.59 o 
   5  14   5       56.75       56.38      3.05 o 
   0  15   5        9.54        9.32      1.55 o 
   1  15   5       36.96       36.13      1.58 o 
   2  15   5      141.74      142.30      3.60 o 
   3  15   5        8.26        9.91      1.19 o 
   4  15   5       66.89       69.23      2.62 o 
   5  15   5        8.71        9.44      2.50 o 
   0  16   5        4.71       21.12      5.71 o 
   1  16   5       39.64       41.33      1.78 o 
   2  16   5       20.86       17.76      1.41 o 
   3  16   5       24.76       25.64      1.56 o 
   4  16   5        4.93        9.47      1.73 o 
   0  17   5      129.83      154.69      5.90 o 
   1  17   5       19.63       19.79      1.50 o 
   2  17   5        0.52        0.97      1.23 o 
   3  17   5       58.96       62.52      2.71 o 
   0  18   5        5.57        8.42      2.05 o 
   1  18   5       92.26       97.49      3.15 o 
   2  18   5       33.79       35.85      1.87 o 
   3  18   5        2.51        3.04      1.45 o 
   0  19   5        4.00        4.42      2.07 o 
   1  19   5        4.77        8.08      1.51 o 
   2  19   5       27.75       28.11      1.81 o 
   1   0   6      233.40      277.08      3.85 o 
   2   0   6       37.28       32.66      0.85 o 
   3   0   6      539.89      613.35      9.80 o 
   4   0   6       27.20       30.33      1.09 o 
   5   0   6      113.28      123.66      3.29 o 
   6   0   6      168.21      187.63      7.50 o 
   7   0   6        6.37        8.90      1.93 o 
   1   1   6     1122.68     1127.13      9.72 o 
   2   1   6      170.48      184.90      1.91 o 
   3   1   6       97.27      109.62      1.22 o 
   4   1   6       40.19       43.63      1.04 o 
   5   1   6       35.12       36.54      1.16 o 
   6   1   6       16.03       16.02      1.53 o 
   7   1   6       72.68       77.62      3.77 o 
   0   2   6      622.38      574.48      9.05 o 
   1   2   6       20.30       23.07      0.49 o 
   2   2   6      410.89      438.83      4.71 o 
   3   2   6      248.86      260.65      3.30 o 
   4   2   6        1.40        1.42      0.41 o 
   5   2   6      236.65      240.67      4.66 o 
   6   2   6      109.29      110.24      3.61 o 
   7   2   6       45.44       44.95      3.16 o 
   0   3   6      554.40      503.31      5.96 o 
   1   3   6      335.96      309.27      2.72 o 
   2   3   6      382.67      405.62      3.80 o 
   3   3   6       26.18       33.87      0.73 o 
   4   3   6      393.56      422.43      6.15 o 
   5   3   6      261.69      267.65      4.82 o 
   6   3   6       99.57      108.43      3.58 o 
   7   3   6        7.14        6.89      2.14 o 
   0   4   6     1244.46     1064.10     13.23 o 
   1   4   6     1097.47     1120.51      8.69 o 
   2   4   6       74.59       74.16      0.95 o 
   3   4   6      201.55      214.84      3.00 o 
   4   4   6      888.60      934.11     14.94 o 
   5   4   6       83.72       79.82      1.89 o 
   6   4   6        4.06        4.18      1.28 o 
   7   4   6       25.30       32.41      3.26 o 
   0   5   6       90.32       95.46      1.73 o 
   1   5   6      511.11      528.16      4.59 o 
   2   5   6       50.89       52.10      0.82 o 
   3   5   6      115.46      112.52      1.37 o 
   4   5   6        3.61        1.56      0.50 o 
   5   5   6       12.86       13.54      0.91 o 
   6   5   6       58.20       49.21      2.18 o 
   7   5   6       44.86       43.33      4.01 o 
   0   6   6      662.19      708.30      8.41 o 
   1   6   6     1184.15     1181.86      9.41 o 
   2   6   6      263.67      279.99      3.27 o 
   3   6   6       69.13       67.69      1.17 o 
   4   6   6      323.05      299.29      4.02 o 
   5   6   6      105.25      105.61      2.79 o 
   6   6   6       85.37       85.32      3.84 o 
   7   6   6        6.32        6.61      2.55 o 
   0   7   6      269.65      256.53      4.26 o 
   1   7   6        3.72        3.56      0.56 o 
   2   7   6      151.76      147.58      2.40 o 
   3   7   6       68.78       68.21      1.30 o 
   4   7   6       20.05       24.65      0.94 o 
   5   7   6       14.07       14.92      1.11 o 
   6   7   6       46.86       49.79      2.39 o 
   7   7   6        1.67        2.99      3.46 o 
   0   8   6        0.38       -0.11      1.14 o 
   1   8   6      462.37      476.75      5.39 o 
   2   8   6      300.80      303.30      4.06 o 
   3   8   6       37.01       41.29      1.05 o 
   4   8   6      156.64      154.34      2.82 o 
   5   8   6       15.02       15.34      1.27 o 
   6   8   6       11.32        8.08      1.66 o 
   0   9   6        8.75       11.23      1.14 o 
   1   9   6      210.17      206.97      2.92 o 
   2   9   6      209.65      188.23      2.96 o 
   3   9   6     1142.37     1095.18     12.63 o 
   4   9   6      104.82      104.02      2.34 o 
   5   9   6       37.69       38.08      1.93 o 
   6   9   6       50.57       49.32      2.89 o 
   0  10   6      120.21      127.30      3.21 o 
   1  10   6       82.78       88.65      1.90 o 
   2  10   6       50.45       45.20      1.36 o 
   3  10   6      278.38      271.27      4.30 o 
   4  10   6       92.36       81.50      2.26 o 
   5  10   6       19.68       16.61      1.45 o 
   6  10   6       44.85       49.10      3.20 o 
   0  11   6      440.01      389.61      7.97 o 
   1  11   6      316.64      322.70      7.12 o 
   2  11   6       60.89       58.59      1.63 o 
   3  11   6       49.60       49.49      1.66 o 
   4  11   6       73.61       63.01      2.17 o 
   5  11   6       60.10       61.22      2.57 o 
   6  11   6       39.61       36.78      2.95 o 
   0  12   6        5.79       13.46      5.52 o 
   1  12   6      945.70      858.45     10.48 o 
   2  12   6      194.89      185.08      3.63 o 
   3  12   6       66.03       62.68      1.84 o 
   4  12   6      142.56      132.16      3.72 o 
   5  12   6       41.60       42.93      2.23 o 
   6  12   6       13.06        9.70      2.09 o 
   0  13   6      604.69      601.00     12.32 o 
   1  13   6      183.51      213.81      4.96 o 
   2  13   6        9.52        7.86      1.17 o 
   3  13   6      105.56      102.68      2.77 o 
   4  13   6       35.87       40.60      1.94 o 
   5  13   6       32.62       31.51      1.93 o 
   0  14   6        1.22        5.57      2.32 o 
   1  14   6       18.70       21.25      1.15 o 
   2  14   6      109.37       98.78      2.69 o 
   3  14   6       32.24       35.57      2.95 o 
   4  14   6       40.44       42.33      2.08 o 
   5  14   6       11.39       10.87      1.69 o 
   0  15   6       21.97       22.27      1.80 o 
   1  15   6       32.24       34.41      1.57 o 
   2  15   6       14.23       15.86      2.02 o 
   3  15   6        6.68        4.62      1.22 o 
   4  15   6        2.33        6.48      1.42 o 
   0  16   6       87.73       77.68      3.40 o 
   1  16   6       30.88       33.30      1.63 o 
   2  16   6       54.83       54.86      2.18 o 
   3  16   6        8.28        9.04      1.50 o 
   4  16   6       19.03       19.94      1.69 o 
   0  17   6      202.46      219.60      7.24 o 
   1  17   6        7.85       11.46      1.38 o 
   2  17   6       12.07       15.61      1.44 o 
   3  17   6        8.50       11.86      1.56 o 
   0  18   6        0.61        1.44      1.78 o 
   1  18   6        2.71        8.60      1.57 o 
   2  18   6        3.20        7.35      1.41 o 
   3  18   6       25.18       27.41      1.91 o 
   0  19   6       61.90       65.88      4.04 o 
   1  19   6        5.70        7.91      1.44 o 
   2  19   6        2.33        1.28      1.33 o 
   1   0   7      626.37      667.57     11.28 o 
   2   0   7      278.01      295.28      4.10 o 
   3   0   7       61.52       62.22      1.20 o 
   4   0   7       12.09       13.24      0.73 o 
   5   0   7       62.48       75.62      2.41 o 
   6   0   7        4.34        6.43      2.01 o 
   7   0   7       56.50       56.28      4.03 o 
   0   1   7     1515.90     1479.45     21.30 o 
   1   1   7     1221.81     1211.36      9.71 o 
   2   1   7      627.63      700.07      6.89 o 
   3   1   7        0.66       -0.38      0.38 o 
   4   1   7       77.66       87.15      1.51 o 
   5   1   7      223.66      242.08      4.50 o 
   6   1   7       20.46       16.08      1.60 o 
   7   1   7        3.98        3.06      1.42 o 
   0   2   7      282.79      252.47      3.32 o 
   1   2   7     2289.09     2259.18     16.57 o 
   2   2   7     1227.45     1317.68     12.53 o 
   3   2   7      115.96      116.04      1.55 o 
   4   2   7       40.38       32.79      0.71 o 
   5   2   7      248.54      258.68      4.45 o 
   6   2   7       62.28       71.19      2.87 o 
   7   2   7       30.77       28.56      2.42 o 
   0   3   7     1518.70     1442.37     15.71 o 
   1   3   7     1033.32     1005.19      9.43 o 
   2   3   7      239.31      257.13      2.78 o 
   3   3   7      715.38      759.82      7.53 o 
   4   3   7       55.72       56.87      1.17 o 
   5   3   7       65.78       74.84      2.10 o 
   6   3   7       31.63       32.95      1.93 o 
   7   3   7       38.49       35.81      3.34 o 
   0   4   7     1942.01     1919.13     23.38 o 
   1   4   7     1018.31      956.87      8.25 o 
   2   4   7     1030.24     1162.86      9.91 o 
   3   4   7       21.90       26.91      0.70 o 
   4   4   7      238.26      240.01      3.81 o 
   5   4   7      127.55      120.85      2.81 o 
   6   4   7        4.47        6.65      1.35 o 
   7   4   7       20.44       26.56      3.06 o 
   0   5   7      651.54      636.39      7.95 o 
   1   5   7     1280.28     1316.03     10.21 o 
   2   5   7      478.85      560.47      4.99 o 
   3   5   7       85.02       94.20      1.48 o 
   4   5   7       47.01       39.45      1.02 o 
   5   5   7       44.65       39.76      1.33 o 
   6   5   7        3.19        1.30      1.27 o 
   7   5   7        2.91        4.57      2.51 o 
   0   6   7      455.86      431.28      6.33 o 
   1   6   7      916.29      960.61      9.04 o 
   2   6   7      319.02      361.22      4.29 o 
   3   6   7       88.55       85.38      1.59 o 
   4   6   7      376.73      392.33      5.72 o 
   5   6   7       22.00       20.37      1.21 o 
   6   6   7       19.40       17.96      1.73 o 
   7   6   7       25.23       25.79      3.21 o 
   0   7   7      852.11      862.79     11.59 o 
   1   7   7      469.53      474.85      5.38 o 
   2   7   7      297.33      301.50      3.98 o 
   3   7   7      174.62      170.32      2.44 o 
   4   7   7      135.63      132.79      2.33 o 
   5   7   7       90.58       84.32      2.41 o 
   6   7   7       56.56       50.31      2.58 o 
   7   7   7       23.08       27.73      3.39 o 
   0   8   7       20.72       20.19      1.24 o 
   1   8   7        4.15        3.07      0.55 o 
   2   8   7       67.40       71.24      1.49 o 
   3   8   7      264.96      251.73      3.48 o 
   4   8   7      118.77      112.40      2.24 o 
   5   8   7       91.90       84.25      2.68 o 
   6   8   7        6.77        4.11      1.51 o 
   0   9   7      677.57      622.94     10.24 o 
   1   9   7      482.78      475.25      5.87 o 
   2   9   7      239.33      220.83      3.53 o 
   3   9   7      472.76      456.84      5.87 o 
   4   9   7      150.64      143.05      2.86 o 
   5   9   7       20.62       17.74      1.52 o 
   6   9   7        0.59        2.18      1.52 o 
   0  10   7       64.62       63.11      2.16 o 
   1  10   7      324.41      308.18      4.26 o 
   2  10   7      115.08      102.35      2.24 o 
   3  10   7      181.75      180.35      3.40 o 
   4  10   7       13.01       13.61      1.14 o 
   5  10   7       48.90       44.94      2.15 o 
   6  10   7       57.17       62.32      3.70 o 
   0  11   7       93.90       86.10      3.22 o 
   1  11   7       74.81       74.13      1.84 o 
   2  11   7      170.77      157.17      3.16 o 
   3  11   7      170.44      160.40      3.28 o 
   4  11   7        1.64        1.18      1.14 o 
   5  11   7       26.18       24.19      1.84 o 
   6  11   7       15.13       13.49      2.15 o 
   0  12   7       71.66       74.02      2.73 o 
   1  12   7       91.38       83.38      4.00 o 
   2  12   7      100.04       98.79      2.50 o 
   3  12   7       47.82       44.48      1.57 o 
   4  12   7       38.49       38.25      1.86 o 
   5  12   7       82.90       90.05      3.39 o 
   6  12   7        8.04        5.33      1.91 o 
   0  13   7      108.14      108.51      5.61 o 
   1  13   7      302.76      313.54      5.34 o 
   2  13   7       63.96       56.50      1.82 o 
   3  13   7       32.22       30.20      1.60 o 
   4  13   7       81.89       89.73      3.06 o 
   5  13   7        0.85        3.21      1.55 o 
   0  14   7       15.68       21.69      1.80 o 
   1  14   7       52.41       43.68      1.61 o 
   2  14   7       78.22       83.35      2.41 o 
   3  14   7       37.82       38.74      1.77 o 
   4  14   7       24.56       23.81      1.85 o 
   5  14   7      136.36      136.80      4.85 o 
   0  15   7       52.92       47.03      2.34 o 
   1  15   7       81.19       77.89      2.38 o 
   2  15   7       56.49       54.41      2.04 o 
   3  15   7        2.81        1.92      1.12 o 
   4  15   7       17.36       15.31      1.58 o 
   0  16   7       80.22       79.20      3.55 o 
   1  16   7       86.25       79.46      2.53 o 
   2  16   7       15.11       17.83      1.45 o 
   3  16   7        8.67        9.94      1.54 o 
   4  16   7       48.78       46.70      2.46 o 
   0  17   7       47.31       51.79      4.49 o 
   1  17   7       16.34       14.75      1.44 o 
   2  17   7       42.94       40.96      1.90 o 
   3  17   7       12.93       10.75      1.57 o 
   0  18   7        2.60        2.65      1.71 o 
   1  18   7       91.68       93.70      3.24 o 
   2  18   7       56.41       60.00      2.46 o 
   3  18   7       14.94       15.88      1.71 o 
   0  19   7        5.83        8.51      2.21 o 
   1  19   7       57.31       59.58      2.66 o 
   0   0   8     2482.36     2366.20     52.77 o 
   1   0   8        8.28        9.26      0.64 o 
   2   0   8      260.96      283.58      4.30 o 
   3   0   8      555.52      618.81      8.91 o 
   4   0   8        0.95        1.10      0.55 o 
   5   0   8       39.66       40.75      1.75 o 
   6   0   8        8.09        4.26      4.32 o 
   7   0   8        9.35        4.69      2.93 o 
   0   1   8     3918.52     3578.63     39.30 o 
   1   1   8     2366.67     2250.45     21.18 o 
   2   1   8     1130.01     1291.79     15.53 o 
   3   1   8       38.46       30.90      0.67 o 
   4   1   8      494.03      541.20      8.25 o 
   5   1   8      195.76      204.12      3.93 o 
   6   1   8       49.74       49.48      2.37 o 
   7   1   8        1.10        2.90      1.47 o 
   0   2   8      412.25      426.78      5.26 o 
   1   2   8     1139.15     1122.47      8.45 o 
   2   2   8     1541.51     1547.69     19.53 o 
   3   2   8      138.89      151.37      2.33 o 
   4   2   8        0.76       -0.53      0.56 o 
   5   2   8      485.84      503.63      7.74 o 
   6   2   8       22.49       23.85      1.74 o 
   7   2   8        4.40        4.07      1.46 o 
   0   3   8     2140.30     1995.86     22.84 o 
   1   3   8      484.54      473.53      4.14 o 
   2   3   8      431.01      445.63      4.57 o 
   3   3   8      146.02      120.77      1.69 o 
   4   3   8      209.39      231.00      3.53 o 
   5   3   8       19.05       21.99      1.17 o 
   6   3   8       14.12       15.60      1.67 o 
   7   3   8        6.14        6.93      1.80 o 
   0   4   8      349.60      321.30      4.34 o 
   1   4   8      106.68      119.79      1.45 o 
   2   4   8      197.33      223.67      2.36 o 
   3   4   8      178.15      168.31      2.27 o 
   4   4   8      327.02      322.73      4.48 o 
   5   4   8       97.43       99.29      2.38 o 
   6   4   8       34.65       34.25      2.11 o 
   7   4   8       23.54       21.29      2.70 o 
   0   5   8      659.89      623.61      7.66 o 
   1   5   8      627.10      611.68      5.49 o 
   2   5   8      677.23      686.64      6.13 o 
   3   5   8      267.13      273.85      3.88 o 
   4   5   8      586.49      595.01      8.31 o 
   5   5   8       56.70       57.45      1.68 o 
   6   5   8       25.18       24.72      1.97 o 
   7   5   8       23.15       27.39      3.27 o 
   0   6   8       68.29       72.00      1.81 o 
   1   6   8      558.84      507.61      5.62 o 
   2   6   8       90.75       93.78      1.37 o 
   3   6   8       12.51       13.49      0.67 o 
   4   6   8       74.68       69.72      1.47 o 
   5   6   8       15.74       13.15      1.11 o 
   6   6   8        3.18        0.48      1.48 o 
   7   6   8       19.85       15.43      2.86 o 
   0   7   8       38.72       30.72      1.50 o 
   1   7   8        1.62        0.99      0.54 o 
   2   7   8       15.12       18.20      0.78 o 
   3   7   8      499.86      531.12      6.09 o 
   4   7   8       46.86       40.76      1.45 o 
   5   7   8       52.31       48.41      1.81 o 
   6   7   8       23.34       24.91      2.19 o 
   7   7   8        9.22        9.31      3.07 o 
   0   8   8      109.16      115.04      2.81 o 
   1   8   8      174.94      163.61      2.39 o 
   2   8   8        5.10        3.40      0.63 o 
   3   8   8      118.86      106.69      2.00 o 
   4   8   8       12.59        9.94      1.02 o 
   5   8   8      102.89      101.86      2.83 o 
   6   8   8       19.38       18.73      1.89 o 
   0   9   8      214.86      197.94      4.32 o 
   1   9   8       21.74       22.86      0.89 o 
   2   9   8      430.56      407.60      5.58 o 
   3   9   8       80.99       76.62      1.66 o 
   4   9   8       96.57       93.97      2.56 o 
   5   9   8       12.47       10.24      1.44 o 
   6   9   8       24.67       20.84      2.03 o 
   0  10   8        0.50        0.42      0.99 o 
   1  10   8       54.35       48.36      1.35 o 
   2  10   8      198.54      189.18      3.40 o 
   3  10   8       52.34       53.92      1.62 o 
   4  10   8        4.96        4.53      1.00 o 
   5  10   8        8.58       10.67      1.38 o 
   6  10   8        7.60        6.38      1.70 o 
   0  11   8       49.29       68.62      2.81 o 
   1  11   8      658.62      640.40      8.17 o 
   2  11   8      162.34      154.06      3.21 o 
   3  11   8      123.29      105.27      2.57 o 
   4  11   8      188.45      179.57      4.48 o 
   5  11   8        3.39        5.01      1.35 o 
   6  11   8       19.60       17.60      2.13 o 
   0  12   8        7.08       12.14      1.83 o 
   1  12   8       74.17       64.45      1.75 o 
   2  12   8       15.33       13.96      1.17 o 
   3  12   8       29.98       30.00      1.39 o 
   4  12   8        3.55        3.75      1.26 o 
   5  12   8       18.45       18.59      1.71 o 
   0  13   8       45.28       50.05      2.63 o 
   1  13   8      310.28      278.51      4.99 o 
   2  13   8        9.85        9.04      1.08 o 
   3  13   8       91.27       86.50      2.63 o 
   4  13   8      134.72      131.85      3.78 o 
   5  13   8       13.13       10.64      1.65 o 
   0  14   8       99.80       88.47      3.49 o 
   1  14   8        8.66       12.26      1.05 o 
   2  14   8       97.27       95.77      2.65 o 
   3  14   8       95.28       94.48      2.80 o 
   4  14   8       77.07       78.60      2.84 o 
   5  14   8        6.28       10.50      1.81 o 
   0  15   8        0.11       -0.32      1.39 o 
   1  15   8        9.36        8.50      1.10 o 
   2  15   8       23.86       22.63      1.50 o 
   3  15   8       57.62       51.54      2.23 o 
   4  15   8        2.32        2.50      1.41 o 
   0  16   8       95.77       98.92      3.97 o 
   1  16   8       57.32       63.81      2.21 o 
   2  16   8      105.20      108.33      3.25 o 
   3  16   8       52.86       55.87      2.45 o 
   4  16   8        1.02        1.09      1.52 o 
   0  17   8       47.55       43.47      2.84 o 
   1  17   8        3.12        2.82      1.26 o 
   2  17   8        5.92        8.16      1.24 o 
   3  17   8       50.09       55.57      2.48 o 
   0  18   8        1.05        3.11      1.82 o 
   1  18   8       22.23       27.61      1.95 o 
   2  18   8       42.98       49.00      2.28 o 
   0  19   8        2.16        2.20      2.02 o 
   1  19   8        0.26        0.60      1.35 o 
   1   0   9     1562.26     1485.09     16.09 o 
   2   0   9       64.81       86.83      1.59 o 
   3   0   9       10.23        6.18      0.51 o 
   4   0   9       15.67       12.93      0.68 o 
   5   0   9      108.56      109.89      4.21 o 
   6   0   9       72.69       79.74      4.40 o 
   7   0   9       54.80       56.62      6.36 o 
   0   1   9      168.39      174.92      2.63 o 
   1   1   9     1212.72     1143.56      8.61 o 
   2   1   9      482.44      513.69      4.44 o 
   3   1   9      137.84      135.41      2.13 o 
   4   1   9      216.25      211.47      3.41 o 
   5   1   9       46.87       46.11      1.53 o 
   6   1   9       32.61       33.47      2.03 o 
   7   1   9        0.95        0.42      1.49 o 
   0   2   9        8.95        7.87      0.70 o 
   1   2   9     1459.22     1485.00     12.38 o 
   2   2   9      609.76      676.75      6.49 o 
   3   2   9       69.82       60.66      1.39 o 
   4   2   9      320.72      322.48      5.42 o 
   5   2   9       18.46       20.13      1.21 o 
   6   2   9       27.51       25.39      1.84 o 
   7   2   9       39.91       44.33      3.06 o 
   0   3   9      937.59      917.95     10.28 o 
   1   3   9      129.23      127.49      1.55 o 
   2   3   9      633.94      681.13      6.68 o 
   3   3   9      387.78      403.50      5.37 o 
   4   3   9       17.18       17.05      0.74 o 
   5   3   9       63.68       63.44      1.92 o 
   6   3   9       41.02       39.93      2.35 o 
   7   3   9        9.60       11.65      2.06 o 
   0   4   9       69.59       80.18      1.73 o 
   1   4   9     2332.48     2370.23     19.42 o 
   2   4   9      393.74      429.86      4.12 o 
   3   4   9      233.88      224.60      2.92 o 
   4   4   9       43.75       42.08      1.17 o 
   5   4   9       92.53       99.15      2.50 o 
   6   4   9       29.42       32.44      2.12 o 
   7   4   9        8.59        9.24      2.19 o 
   0   5   9        1.61        3.26      0.75 o 
   1   5   9      426.64      409.99      4.24 o 
   2   5   9      248.88      254.84      2.74 o 
   3   5   9      250.12      260.77      3.53 o 
   4   5   9      102.27       94.95      2.04 o 
   5   5   9       13.07       12.17      1.00 o 
   6   5   9       11.03       14.76      1.77 o 
   7   5   9        2.96        2.16      2.31 o 
   0   6   9       16.82       20.42      1.17 o 
   1   6   9      191.70      164.11      2.42 o 
   2   6   9      100.89      105.32      1.58 o 
   3   6   9        0.74        1.30      0.59 o 
   4   6   9       75.55       67.53      1.63 o 
   5   6   9       69.26       69.43      2.57 o 
   6   6   9        2.82        0.33      1.80 o 
   7   6   9       38.89       37.83      3.73 o 
   0   7   9      249.36      247.50      4.76 o 
   1   7   9      349.80      353.25      4.49 o 
   2   7   9      124.52      143.66      2.12 o 
   3   7   9      146.39      140.54      2.16 o 
   4   7   9       44.77       46.05      1.57 o 
   5   7   9      131.19      132.29      3.31 o 
   6   7   9        2.27        0.39      1.73 o 
   0   8   9      234.54      204.24      4.45 o 
   1   8   9       45.69       48.05      1.20 o 
   2   8   9      587.78      594.78      7.09 o 
   3   8   9      279.33      260.05      4.21 o 
   4   8   9      490.56      490.80      8.07 o 
   5   8   9       81.52       73.73      2.38 o 
   6   8   9       19.57       17.43      2.02 o 
   0   9   9      246.40      242.08      5.23 o 
   1   9   9       96.98       98.52      1.89 o 
   2   9   9       71.16       72.65      1.68 o 
   3   9   9      298.34      283.55      4.54 o 
   4   9   9      126.69      116.32      2.95 o 
   5   9   9       37.23       36.60      1.79 o 
   6   9   9        2.73        2.62      1.71 o 
   0  10   9      469.00      452.92      9.04 o 
   1  10   9      228.84      193.02      3.08 o 
   2  10   9      357.58      338.33      5.27 o 
   3  10   9      423.27      401.99      6.44 o 
   4  10   9       44.24       36.25      1.58 o 
   5  10   9        3.92        3.15      1.39 o 
   6  10   9       29.20       28.56      2.87 o 
   0  11   9      168.15      158.14      4.34 o 
   1  11   9       37.07       35.42      1.29 o 
   2  11   9      167.53      157.15      3.18 o 
   3  11   9       37.30       30.39      1.32 o 
   4  11   9       20.64       22.62      1.48 o 
   5  11   9        2.52        3.02      1.44 o 
   6  11   9       25.08       20.17      2.25 o 
   0  12   9        2.54        2.94      1.51 o 
   1  12   9      126.58      106.14      2.36 o 
   2  12   9      141.56      134.16      3.04 o 
   3  12   9       42.89       34.15      1.55 o 
   4  12   9        5.84        2.08      1.24 o 
   5  12   9       12.24        9.58      1.52 o 
   0  13   9       16.44       19.77      1.62 o 
   1  13   9      148.92      140.56      3.05 o 
   2  13   9       15.83       12.41      1.13 o 
   3  13   9      101.03       94.59      2.77 o 
   4  13   9       50.59       49.91      2.25 o 
   5  13   9       44.98       38.33      2.40 o 
   0  14   9       18.99       14.48      1.56 o 
   1  14   9      184.24      175.72      3.94 o 
   2  14   9       72.01       71.54      2.25 o 
   3  14   9       53.07       60.64      2.39 o 
   4  14   9       12.32       14.24      1.60 o 
   5  14   9       17.70       15.58      1.89 o 
   0  15   9        0.16       -0.96      1.50 o 
   1  15   9       25.35       24.22      1.38 o 
   2  15   9       26.53       23.16      1.49 o 
   3  15   9       28.60       28.71      1.79 o 
   4  15   9        8.56        8.68      1.46 o 
   0  16   9       34.70       37.29      2.65 o 
   1  16   9       81.95       76.10      2.58 o 
   2  16   9       38.45       40.88      1.93 o 
   3  16   9        2.55        2.73      1.36 o 
   4  16   9       26.37       30.02      2.01 o 
   0  17   9      176.15      200.30      6.80 o 
   1  17   9       62.04       63.23      2.38 o 
   2  17   9       22.01       22.31      1.57 o 
   3  17   9       13.88       14.49      1.63 o 
   0  18   9        5.30        1.37      2.20 o 
   1  18   9        9.43        8.01      1.43 o 
   2  18   9        8.91        9.50      1.62 o 
   0  19   9       69.81       77.93      4.59 o 
   1  19   9        0.29        2.16      1.44 o 
   0   0  10     1825.71     1749.99     34.05 o 
   1   0  10     1164.11     1150.02     15.06 o 
   2   0  10       71.06       71.96      1.51 o 
   3   0  10      727.56      765.22     11.86 o 
   4   0  10      194.62      210.20      5.64 o 
   5   0  10        6.43        4.56      1.70 o 
   6   0  10        0.57        2.89      2.00 o 
   7   0  10        9.88       11.02      2.78 o 
   0   1  10     3530.73     3274.85     38.19 o 
   1   1  10     2703.59     2748.62     23.15 o 
   2   1  10     1410.74     1473.12     13.29 o 
   3   1  10      218.69      196.72      2.68 o 
   4   1  10       37.99       36.64      0.98 o 
   5   1  10      227.16      248.48      6.07 o 
   6   1  10       44.50       45.79      2.30 o 
   7   1  10       64.96       67.42      3.38 o 
   0   2  10     1057.75     1073.81     12.54 o 
   1   2  10     1263.92     1211.43      9.25 o 
   2   2  10      111.85      107.50      1.54 o 
   3   2  10      188.91      199.17      2.82 o 
   4   2  10       23.94       21.66      0.90 o 
   5   2  10      231.33      250.37      4.79 o 
   6   2  10       14.31       15.70      1.67 o 
   7   2  10        2.34        1.85      1.54 o 
   0   3  10      362.15      332.99      4.52 o 
   1   3  10     1694.34     1717.21     14.35 o 
   2   3  10      129.86      156.67      2.07 o 
   3   3  10       63.30       63.02      1.27 o 
   4   3  10      101.18       90.93      1.80 o 
   5   3  10        1.88        1.31      0.87 o 
   6   3  10        2.86        3.17      1.60 o 
   7   3  10       24.21       26.17      2.49 o 
   0   4  10        0.97        2.17      0.69 o 
   1   4  10      211.91      243.68      2.73 o 
   2   4  10        0.80        0.60      0.44 o 
   3   4  10       34.94       34.42      0.94 o 
   4   4  10       47.00       42.99      1.36 o 
   5   4  10      108.99      107.97      2.72 o 
   6   4  10       11.77        9.39      2.01 o 
   7   4  10        9.98       10.05      2.08 o 
   0   5  10      842.95      836.30     13.66 o 
   1   5  10      314.81      301.35      3.68 o 
   2   5  10      128.96      121.90      1.72 o 
   3   5  10       78.82       73.60      1.71 o 
   4   5  10      148.40      160.23      2.87 o 
   5   5  10       14.24       15.78      1.26 o 
   6   5  10       12.47       10.51      1.72 o 
   7   5  10        8.47        7.42      2.19 o 
   0   6  10      633.89      689.34     10.33 o 
   1   6  10      555.13      567.54      6.29 o 
   2   6  10      173.04      185.40      2.45 o 
   3   6  10       15.25       14.34      0.71 o 
   4   6  10      112.33      118.40      2.42 o 
   5   6  10       87.34       84.86      2.56 o 
   6   6  10       45.53       47.48      3.03 o 
   7   6  10       41.63       39.72      4.01 o 
   0   7  10     1570.86     1597.06     23.38 o 
   1   7  10      153.30      144.72      2.22 o 
   2   7  10      120.12      107.08      1.74 o 
   3   7  10      410.03      397.02      6.29 o 
   4   7  10       12.47       12.63      1.09 o 
   5   7  10       14.90       13.52      1.48 o 
   6   7  10       25.03       22.70      2.50 o 
   0   8  10      223.48      218.17      4.66 o 
   1   8  10       65.84       65.01      1.41 o 
   2   8  10      162.94      136.93      2.11 o 
   3   8  10       51.25       45.99      1.24 o 
   4   8  10       66.17       57.03      1.88 o 
   5   8  10       24.61       21.66      1.38 o 
   6   8  10       16.15       15.69      2.30 o 
   0   9  10        3.78        3.64      1.12 o 
   1   9  10       86.46       82.52      1.76 o 
   2   9  10        3.19        2.87      0.88 o 
   3   9  10       93.22       89.35      2.01 o 
   4   9  10      126.79      112.78      2.94 o 
   5   9  10       15.88       15.80      1.44 o 
   6   9  10       41.41       41.99      3.06 o 
   0  10  10       72.90       72.55      2.50 o 
   1  10  10       24.59       23.49      0.98 o 
   2  10  10       40.53       35.29      1.34 o 
   3  10  10        8.27        4.83      0.94 o 
   4  10  10       71.57       64.41      2.12 o 
   5  10  10        3.17        3.19      1.34 o 
   6  10  10        2.30        1.65      2.17 o 
   0  11  10      403.88      362.56      7.98 o 
   1  11  10      490.68      470.42      6.39 o 
   2  11  10       10.40       12.78      1.07 o 
   3  11  10       62.28       62.86      1.91 o 
   4  11  10       25.30       20.50      1.47 o 
   5  11  10       26.70       29.42      1.97 o 
   6  11  10       72.65       71.31      4.69 o 
   0  12  10      753.08      742.11     15.20 o 
   1  12  10       35.88       35.30      1.36 o 
   2  12  10       46.92       46.66      1.64 o 
   3  12  10       17.38       18.25      1.15 o 
   4  12  10       43.75       46.49      2.18 o 
   5  12  10       65.75       60.87      3.02 o 
   0  13  10       73.09       60.52      2.56 o 
   1  13  10       49.20       42.60      1.52 o 
   2  13  10        2.17        1.64      0.97 o 
   3  13  10       27.29       25.87      1.53 o 
   4  13  10       14.62       12.51      1.47 o 
   5  13  10       50.91       51.78      2.95 o 
   0  14  10       66.68       70.02      3.11 o 
   1  14  10       24.78       23.73      1.30 o 
   2  14  10       65.33       66.15      2.12 o 
   3  14  10       15.60       14.02      1.47 o 
   4  14  10       34.27       34.40      2.09 o 
   5  14  10       22.71       21.95      2.07 o 
   0  15  10       31.68       30.90      2.12 o 
   1  15  10       45.32       43.81      1.72 o 
   2  15  10       74.52       76.19      2.58 o 
   3  15  10       13.55       15.92      1.57 o 
   4  15  10      142.48      145.16      4.95 o 
   0  16  10        9.09        7.48      1.97 o 
   1  16  10       13.38       14.01      1.36 o 
   2  16  10       31.22       36.11      1.86 o 
   3  16  10        0.60       -0.68      1.33 o 
   4  16  10       24.94       23.49      1.96 o 
   0  17  10       40.78       50.09      3.11 o 
   1  17  10        9.00       13.65      1.46 o 
   2  17  10       14.94       14.44      1.56 o 
   3  17  10       29.42       27.63      1.87 o 
   0  18  10        0.83        2.12      1.88 o 
   1  18  10        2.42        4.10      1.41 o 
   2  18  10       22.89       27.61      1.94 o 
   0  19  10        0.55        1.59      2.16 o 
   1  19  10       51.38       60.50      2.57 o 
   1   0  11     1679.26     1616.03     19.15 o 
   2   0  11        3.04        4.53      0.63 o 
   3   0  11       29.93       31.73      0.87 o 
   4   0  11       16.49       16.58      1.10 o 
   5   0  11       20.89       23.18      2.12 o 
   6   0  11       17.40       18.73      2.67 o 
   7   0  11       74.69       76.78      5.67 o 
   0   1  11     1023.67     1042.32     11.49 o 
   1   1  11     2011.40     1966.46     14.14 o 
   2   1  11      415.74      422.63      4.88 o 
   3   1  11       39.11       34.26      1.03 o 
   4   1  11      203.53      190.29      3.08 o 
   5   1  11       61.96       67.86      2.43 o 
   6   1  11        7.60        6.21      1.67 o 
   7   1  11        3.10        3.63      1.67 o 
   0   2  11      274.31      286.17      4.05 o 
   1   2  11     2245.60     2293.12     16.20 o 
   2   2  11     1272.18     1273.77     11.82 o 
   3   2  11      177.11      180.83      2.49 o 
   4   2  11      425.91      428.53      5.78 o 
   5   2  11       48.63       46.76      1.78 o 
   6   2  11       31.90       37.45      2.23 o 
   7   2  11        8.02        8.40      1.77 o 
   0   3  11     1848.21     1822.17     18.94 o 
   1   3  11       56.77       62.01      1.08 o 
   2   3  11      151.95      169.51      2.07 o 
   3   3  11     1245.59     1252.65     13.18 o 
   4   3  11       66.62       50.07      1.14 o 
   5   3  11       92.70       97.29      2.54 o 
   6   3  11       20.33       20.36      2.00 o 
   7   3  11       13.97       16.75      2.27 o 
   0   4  11       78.27       82.46      1.89 o 
   1   4  11      542.30      532.43      5.62 o 
   2   4  11       33.35       36.22      0.74 o 
   3   4  11      116.78      119.30      1.93 o 
   4   4  11       26.10       21.82      0.88 o 
   5   4  11       57.22       53.11      1.81 o 
   6   4  11       13.58       13.74      1.84 o 
   7   4  11        5.03        2.48      1.95 o 
   0   5  11      851.33      889.82     12.93 o 
   1   5  11      345.32      369.40      4.47 o 
   2   5  11      113.31      126.83      1.83 o 
   3   5  11      409.73      429.06      5.73 o 
   4   5  11      260.23      254.52      4.87 o 
   5   5  11       56.20       51.63      1.92 o 
   6   5  11       29.69       26.03      2.14 o 
   7   5  11       42.56       38.28      2.93 o 
   0   6  11        3.44        4.39      0.89 o 
   1   6  11       38.79       40.09      1.05 o 
   2   6  11       77.50       69.46      1.26 o 
   3   6  11      135.84      121.79      2.20 o 
   4   6  11       77.78       68.61      1.74 o 
   5   6  11       48.81       54.42      2.06 o 
   6   6  11       43.46       50.83      3.07 o 
   0   7  11        1.33        1.13      1.04 o 
   1   7  11     1121.62     1104.68     11.26 o 
   2   7  11       21.03       18.51      0.70 o 
   3   7  11       76.25       76.76      1.95 o 
   4   7  11       85.32       79.09      2.19 o 
   5   7  11       74.64       73.60      2.36 o 
   6   7  11       23.19       21.03      2.42 o 
   0   8  11        7.16        8.51      1.17 o 
   1   8  11      127.61      134.12      2.26 o 
   2   8  11      287.40      292.18      3.87 o 
   3   8  11      259.77      247.87      3.77 o 
   4   8  11      129.88      124.03      3.05 o 
   5   8  11        2.87        2.19      1.07 o 
   6   8  11       66.28       65.99      3.95 o 
   0   9  11      132.44      107.41      3.12 o 
   1   9  11      213.01      195.92      3.10 o 
   2   9  11       84.26       81.89      1.58 o 
   3   9  11       64.84       58.55      1.65 o 
   4   9  11      488.61      498.24      8.83 o 
   5   9  11       11.17       10.09      1.36 o 
   6   9  11       23.34       23.15      2.53 o 
   0  10  11      100.59       86.41      2.86 o 
   1  10  11      415.93      412.14      5.85 o 
   2  10  11      114.61      117.30      2.51 o 
   3  10  11      129.54      113.44      2.47 o 
   4  10  11       55.51       53.41      2.04 o 
   5  10  11       37.00       33.93      2.02 o 
   6  10  11       42.31       34.13      3.11 o 
   0  11  11      316.60      275.32      6.44 o 
   1  11  11       60.84       61.07      1.65 o 
   2  11  11       75.85       71.98      1.95 o 
   3  11  11       40.22       36.74      1.44 o 
   4  11  11        9.00        6.16      1.26 o 
   5  11  11        2.52        1.80      1.41 o 
   0  12  11      159.36      151.22      4.78 o 
   1  12  11       56.52       50.84      1.59 o 
   2  12  11       37.60       41.01      1.57 o 
   3  12  11        3.13        2.77      1.02 o 
   4  12  11       37.25       34.14      1.81 o 
   5  12  11       31.17       26.08      2.10 o 
   0  13  11       71.87       77.06      3.07 o 
   1  13  11        7.15        5.26      0.89 o 
   2  13  11       60.01       57.04      1.85 o 
   3  13  11        1.95       -0.12      0.86 o 
   4  13  11       47.64       46.58      2.22 o 
   5  13  11       11.65       11.01      1.77 o 
   0  14  11      111.14      103.44      3.80 o 
   1  14  11        5.12        3.92      1.07 o 
   2  14  11       47.03       38.85      1.65 o 
   3  14  11      122.66      118.56      3.85 o 
   4  14  11       43.49       39.44      2.26 o 
   0  15  11        5.48        6.19      1.47 o 
   1  15  11       20.73       19.03      1.28 o 
   2  15  11       11.15       11.58      1.16 o 
   3  15  11       26.59       27.51      1.92 o 
   4  15  11        9.88       11.67      1.81 o 
   0  16  11       28.67       24.13      2.26 o 
   1  16  11       14.34       13.26      1.28 o 
   2  16  11        4.64        5.21      1.24 o 
   3  16  11        5.87        4.52      1.47 o 
   0  17  11       72.01       69.02      3.85 o 
   1  17  11      225.70      237.07      5.77 o 
   2  17  11       13.25       10.79      1.54 o 
   3  17  11       29.13       33.81      2.20 o 
   0  18  11       74.46       75.45      4.22 o 
   1  18  11       35.62       35.41      1.99 o 
   2  18  11        6.80        8.43      1.57 o 
   0  19  11      115.30      103.64      7.25 o 
   0   0  12     1605.44     1605.81     28.79 o 
   1   0  12     1109.72     1132.55     14.12 o 
   2   0  12       62.80       62.63      1.49 o 
   3   0  12      847.88      800.39     10.75 o 
   4   0  12       12.35        7.65      1.06 o 
   5   0  12      200.30      207.68      7.00 o 
   6   0  12       20.80       27.17      2.96 o 
   7   0  12        9.56       10.38      3.40 o 
   0   1  12      273.80      239.75      3.64 o 
   1   1  12      206.82      211.67      2.53 o 
   2   1  12      299.95      308.52      3.36 o 
   3   1  12      223.56      218.56      3.38 o 
   4   1  12      134.87      139.51      2.30 o 
   5   1  12       86.65       91.08      2.79 o 
   6   1  12       83.26       85.77      3.50 o 
   7   1  12        1.42       -0.38      1.92 o 
   0   2  12      129.89      147.14      2.71 o 
   1   2  12       30.22       31.64      0.82 o 
   2   2  12     1218.14     1225.68     11.40 o 
   3   2  12       13.78       11.60      0.73 o 
   4   2  12       42.90       35.94      1.13 o 
   5   2  12      186.35      186.90      4.59 o 
   6   2  12       19.92       17.13      1.98 o 
   7   2  12       16.23       13.32      2.02 o 
   0   3  12       43.89       46.77      1.41 o 
   1   3  12      386.34      364.71      4.22 o 
   2   3  12      377.86      400.66      4.11 o 
   3   3  12        6.59        6.96      0.62 o 
   4   3  12      400.40      390.90      8.40 o 
   5   3  12      101.23      103.08      2.86 o 
   6   3  12       16.24       13.91      1.92 o 
   7   3  12        7.79        6.56      1.76 o 
   0   4  12       39.31       39.71      1.44 o 
   1   4  12     1005.86     1010.56      9.98 o 
   2   4  12       44.56       49.39      1.02 o 
   3   4  12      127.98      127.39      2.18 o 
   4   4  12      345.51      346.20      5.46 o 
   5   4  12        7.08        6.02      1.01 o 
   6   4  12        8.30        6.36      1.75 o 
   7   4  12        3.88        4.48      1.91 o 
   0   5  12      313.64      316.11      5.50 o 
   1   5  12      529.14      559.78      6.89 o 
   2   5  12       37.66       38.69      0.89 o 
   3   5  12      232.66      233.19      3.54 o 
   4   5  12       71.26       72.48      1.81 o 
   5   5  12       53.93       49.64      1.95 o 
   6   5  12       39.40       38.90      2.66 o 
   0   6  12       12.73       11.33      1.13 o 
   1   6  12      305.37      307.60      4.01 o 
   2   6  12       82.43       82.27      1.42 o 
   3   6  12       43.28       42.52      1.24 o 
   4   6  12      199.73      190.06      3.60 o 
   5   6  12       98.22       99.28      3.07 o 
   6   6  12        0.15        1.25      1.63 o 
   0   7  12     1483.94     1492.67     21.81 o 
   1   7  12       75.10       71.34      1.47 o 
   2   7  12      124.44      116.32      1.91 o 
   3   7  12       21.19       19.70      0.84 o 
   4   7  12        7.15        6.45      1.01 o 
   5   7  12       55.62       60.32      2.19 o 
   6   7  12        3.78        5.02      2.12 o 
   0   8  12     1057.00     1049.98     17.12 o 
   1   8  12       63.21       61.11      1.45 o 
   2   8  12      118.74      104.61      1.86 o 
   3   8  12       68.22       57.41      1.31 o 
   4   8  12       66.38       64.18      2.00 o 
   5   8  12        6.72        6.20      1.23 o 
   6   8  12        2.94        5.89      2.25 o 
   0   9  12       15.36       17.34      1.47 o 
   1   9  12      319.64      300.63      4.48 o 
   2   9  12      178.20      152.97      2.53 o 
   3   9  12      309.26      295.64      4.86 o 
   4   9  12       33.44       33.32      1.56 o 
   5   9  12       11.02       12.07      1.54 o 
   6   9  12       14.02       18.07      2.37 o 
   0  10  12       11.40        7.96      1.28 o 
   1  10  12       29.24       27.75      1.13 o 
   2  10  12      136.97      128.51      2.30 o 
   3  10  12       12.16        9.79      0.94 o 
   4  10  12       58.75       52.56      2.02 o 
   5  10  12        6.37        6.16      1.49 o 
   6  10  12        0.51        1.95      2.13 o 
   0  11  12      381.82      335.40      7.57 o 
   1  11  12      380.71      355.75      5.79 o 
   2  11  12      246.89      221.38      4.47 o 
   3  11  12       21.12       19.05      1.33 o 
   4  11  12       14.32       14.14      1.34 o 
   5  11  12        2.60        1.37      1.44 o 
   0  12  12       16.35       14.15      1.39 o 
   1  12  12      147.76      139.30      2.97 o 
   2  12  12       16.94       16.26      1.18 o 
   3  12  12        6.69        6.24      1.16 o 
   4  12  12        7.27        6.25      1.34 o 
   5  12  12       52.45       51.47      2.92 o 
   0  13  12       96.80       85.57      3.31 o 
   1  13  12       37.04       35.46      1.36 o 
   2  13  12        8.35        6.76      1.02 o 
   3  13  12        4.16        5.10      1.19 o 
   4  13  12       17.00       13.92      1.50 o 
   5  13  12       36.97       38.85      2.54 o 
   0  14  12        0.02       -0.89      1.49 o 
   1  14  12       25.01       23.74      1.37 o 
   2  14  12        5.05        3.86      1.03 o 
   3  14  12       44.63       46.90      2.20 o 
   4  14  12       27.62       30.69      2.22 o 
   0  15  12       21.13       22.35      1.86 o 
   1  15  12        1.95        0.38      1.09 o 
   2  15  12       45.09       42.78      1.81 o 
   3  15  12        1.80        3.16      1.34 o 
   4  15  12       43.88       44.47      2.33 o 
   0  16  12       28.77       28.64      2.39 o 
   1  16  12       35.49       34.32      1.82 o 
   2  16  12        7.28       10.33      1.36 o 
   3  16  12       13.90       13.02      1.54 o 
   0  17  12       42.51       41.32      5.44 o 
   1  17  12        5.33        9.05      1.38 o 
   2  17  12        1.80        0.72      1.50 o 
   3  17  12        4.31        5.81      1.42 o 
   0  18  12       73.02       86.70      4.27 o 
   1  18  12       15.46       15.10      1.60 o 
   2  18  12        6.67        5.94      1.53 o 
   1   0  13      151.74      153.03      3.70 o 
   2   0  13      119.24      125.41      2.56 o 
   3   0  13       27.75       25.76      1.19 o 
   4   0  13       33.45       32.02      1.53 o 
   5   0  13        2.62        3.77      1.62 o 
   6   0  13       36.67       35.03      3.25 o 
   7   0  13        0.82       -0.28      2.28 o 
   0   1  13      128.84      133.34      2.81 o 
   1   1  13      545.65      552.19      5.88 o 
   2   1  13      197.92      193.48      2.43 o 
   3   1  13       61.59       57.69      1.22 o 
   4   1  13        4.99        4.44      0.61 o 
   5   1  13       63.03       54.76      2.14 o 
   6   1  13       45.02       42.14      2.40 o 
   7   1  13       10.41        8.21      2.06 o 
   0   2  13      830.35      850.58     10.90 o 
   1   2  13      358.59      376.02      4.32 o 
   2   2  13      589.81      634.27      6.35 o 
   3   2  13       18.45       22.19      0.96 o 
   4   2  13      164.70      156.18      2.83 o 
   5   2  13      200.62      203.07      5.16 o 
   6   2  13       22.25       24.04      2.09 o 
   7   2  13        4.55        4.19      1.68 o 
   0   3  13      394.93      416.77      6.86 o 
   1   3  13      201.14      213.67      2.84 o 
   2   3  13      267.18      288.00      3.29 o 
   3   3  13      256.52      270.02      3.99 o 
   4   3  13       64.63       63.43      1.62 o 
   5   3  13      116.36      119.21      3.78 o 
   6   3  13        3.99        3.60      1.71 o 
   7   3  13       21.88       19.56      2.25 o 
   0   4  13      326.29      312.04      5.51 o 
   1   4  13      706.55      690.19      8.42 o 
   2   4  13      162.10      157.63      2.14 o 
   3   4  13       36.85       37.82      1.25 o 
   4   4  13       72.61       69.86      1.89 o 
   5   4  13        4.50        2.54      1.21 o 
   6   4  13       57.12       65.62      3.37 o 
   0   5  13       50.22       51.94      1.87 o 
   1   5  13      333.48      337.12      4.42 o 
   2   5  13      123.41      116.19      1.91 o 
   3   5  13       20.70       20.99      0.96 o 
   4   5  13       71.09       66.26      1.77 o 
   5   5  13        5.02        4.88      1.08 o 
   6   5  13       49.86       46.88      2.87 o 
   0   6  13       15.20       18.49      1.62 o 
   1   6  13      165.37      167.86      2.62 o 
   2   6  13      270.82      268.20      3.44 o 
   3   6  13      187.28      184.61      3.22 o 
   4   6  13       75.27       68.61      1.91 o 
   5   6  13        8.16        7.50      1.14 o 
   6   6  13       57.66       60.98      3.37 o 
   0   7  13      130.53      125.64      3.44 o 
   1   7  13      221.25      201.52      3.02 o 
   2   7  13      260.26      238.97      3.21 o 
   3   7  13      371.36      356.43      5.74 o 
   4   7  13       48.18       49.85      1.75 o 
   5   7  13       12.33        8.70      1.17 o 
   6   7  13       26.12       26.91      2.70 o 
   0   8  13      107.35       91.42      2.69 o 
   1   8  13      120.20      113.71      2.13 o 
   2   8  13       36.45       37.06      1.11 o 
   3   8  13      186.70      174.90      3.37 o 
   4   8  13       21.82       20.47      1.22 o 
   5   8  13       45.31       39.86      1.96 o 
   6   8  13        3.09        2.68      2.10 o 
   0   9  13      356.21      340.38      6.99 o 
   1   9  13      161.66      153.75      2.84 o 
   2   9  13       75.40       67.06      1.50 o 
   3   9  13      141.54      129.52      2.96 o 
   4   9  13      144.77      142.57      3.56 o 
   5   9  13       35.41       34.72      1.98 o 
   6   9  13       25.87       27.59      2.91 o 
   0  10  13       27.75       28.06      1.86 o 
   1  10  13      363.85      345.46      5.24 o 
   2  10  13      106.75       97.02      2.77 o 
   3  10  13       33.44       27.88      1.45 o 
   4  10  13       44.80       47.01      1.90 o 
   5  10  13       22.73       25.25      1.74 o 
   6  10  13        1.24        0.95      2.09 o 
   0  11  13       30.35       25.38      1.64 o 
   1  11  13       78.13       84.25      2.08 o 
   2  11  13       62.62       53.53      1.75 o 
   3  11  13       14.66       14.61      1.26 o 
   4  11  13       19.58       19.61      1.43 o 
   5  11  13       34.72       36.65      2.32 o 
   0  12  13        0.01       -1.21      1.21 o 
   1  12  13       58.76       57.54      1.77 o 
   2  12  13       26.02       23.44      1.32 o 
   3  12  13       59.43       57.96      2.10 o 
   4  12  13        6.41        5.86      1.27 o 
   5  12  13       65.55       67.23      3.26 o 
   0  13  13        0.00        0.38      1.27 o 
   1  13  13       53.44       50.87      1.74 o 
   2  13  13       63.08       55.96      1.97 o 
   3  13  13        8.92        7.40      1.25 o 
   4  13  13       36.79       34.08      1.92 o 
   5  13  13        7.27        7.94      1.62 o 
   0  14  13        2.02        2.53      1.29 o 
   1  14  13       86.50       84.91      2.58 o 
   2  14  13        5.76        4.30      1.04 o 
   3  14  13       40.51       43.34      2.13 o 
   4  14  13        5.47        3.91      1.46 o 
   0  15  13        6.12        3.65      1.41 o 
   1  15  13       77.32       77.10      2.41 o 
   2  15  13        6.29        6.49      1.22 o 
   3  15  13       32.70       30.62      1.88 o 
   4  15  13        7.07        3.35      1.44 o 
   0  16  13       23.99       28.45      2.33 o 
   1  16  13       46.02       49.49      2.04 o 
   2  16  13       93.70       97.80      3.52 o 
   3  16  13       27.27       31.25      1.93 o 
   0  17  13      114.09      126.40      5.30 o 
   1  17  13      135.36      143.20      4.10 o 
   2  17  13       15.07       20.07      1.77 o 
   0  18  13       61.24       69.43      3.88 o 
   1  18  13       70.12       72.35      2.97 o 
   0   0  14     2204.19     2121.77     34.27 o 
   1   0  14      351.28      362.74      6.17 o 
   2   0  14      433.02      440.92      7.62 o 
   3   0  14       28.38       22.04      0.81 o 
   4   0  14       19.78       20.22      1.61 o 
   5   0  14        5.37        9.84      2.08 o 
   6   0  14       31.75       33.66      3.30 o 
   7   0  14       11.39       11.78      3.18 o 
   0   1  14     2240.62     2248.77     36.64 o 
   1   1  14      198.71      204.70      2.79 o 
   2   1  14      780.49      813.40      8.44 o 
   3   1  14      257.03      241.33      3.42 o 
   4   1  14      118.98      111.93      2.28 o 
   5   1  14       48.53       50.09      2.08 o 
   6   1  14        8.20        4.09      1.64 o 
   7   1  14        3.14        3.60      2.24 o 
   0   2  14      618.64      652.28      9.77 o 
   1   2  14       61.83       58.99      1.26 o 
   2   2  14      908.92      891.05      9.00 o 
   3   2  14      371.13      396.39      5.28 o 
   4   2  14       45.65       41.96      1.33 o 
   5   2  14       85.70       84.57      2.88 o 
   6   2  14       70.93       69.58      3.39 o 
   7   2  14        3.49       -0.06      1.16 o 
   0   3  14       66.34       77.81      2.08 o 
   1   3  14       66.48       62.26      1.24 o 
   2   3  14      592.99      638.41      6.54 o 
   3   3  14      395.01      385.96      6.47 o 
   4   3  14       63.58       62.66      1.73 o 
   5   3  14       23.02       21.80      1.58 o 
   6   3  14        3.79        4.18      1.75 o 
   0   4  14       58.25       61.57      1.96 o 
   1   4  14      215.04      224.35      3.20 o 
   2   4  14      324.09      327.05      3.91 o 
   3   4  14      259.04      241.53      4.12 o 
   4   4  14      124.63      126.85      2.81 o 
   5   4  14       10.82       10.11      1.36 o 
   6   4  14        8.16        4.34      1.70 o 
   0   5  14     1090.85     1066.25     17.44 o 
   1   5  14      704.99      680.62      7.63 o 
   2   5  14      183.01      175.49      2.50 o 
   3   5  14       94.58       83.96      2.04 o 
   4   5  14      151.46      149.57      3.16 o 
   5   5  14       33.67       36.47      2.26 o 
   6   5  14        2.73       -0.82      1.40 o 
   0   6  14       76.42       77.39      2.53 o 
   1   6  14      206.90      200.88      2.89 o 
   2   6  14        2.09        1.55      0.62 o 
   3   6  14       15.31       17.10      0.97 o 
   4   6  14       96.76       94.52      2.39 o 
   5   6  14        9.05        9.76      1.46 o 
   6   6  14       28.04       32.80      2.51 o 
   0   7  14      489.85      500.64      9.24 o 
   1   7  14       11.67        8.60      0.75 o 
   2   7  14       31.63       28.52      0.92 o 
   3   7  14      124.24      106.23      2.52 o 
   4   7  14      114.76      104.01      2.84 o 
   5   7  14       32.54       32.08      1.73 o 
   6   7  14       51.22       49.19      3.56 o 
   0   8  14       92.88       93.31      2.82 o 
   1   8  14      251.42      235.15      3.74 o 
   2   8  14      243.91      234.58      3.46 o 
   3   8  14       17.66       14.99      0.96 o 
   4   8  14       25.33       25.20      1.39 o 
   5   8  14       22.35       22.43      1.56 o 
   6   8  14        6.71        6.71      2.14 o 
   0   9  14      677.09      667.18     12.75 o 
   1   9  14       53.30       51.45      1.45 o 
   2   9  14       51.21       54.82      1.54 o 
   3   9  14      293.77      303.01      6.04 o 
   4   9  14       47.55       47.73      1.90 o 
   5   9  14        5.66        5.07      1.39 o 
   6   9  14        8.90        8.13      2.17 o 
   0  10  14      157.55      150.00      4.14 o 
   1  10  14      363.70      357.68      5.82 o 
   2  10  14      197.50      174.92      3.38 o 
   3  10  14      207.97      211.23      4.70 o 
   4  10  14       16.11       14.80      1.31 o 
   5  10  14        2.74        1.85      1.36 o 
   0  11  14       12.90       12.82      1.39 o 
   1  11  14      577.52      592.47      8.65 o 
   2  11  14       41.31       39.70      1.55 o 
   3  11  14       13.38       12.79      1.21 o 
   4  11  14       31.19       26.43      1.56 o 
   5  11  14       18.57       18.61      1.88 o 
   0  12  14       27.33       23.92      1.75 o 
   1  12  14       51.32       49.14      1.69 o 
   2  12  14       15.73       10.86      1.13 o 
   3  12  14        2.38        3.32      1.09 o 
   4  12  14       31.22       33.59      1.88 o 
   5  12  14       17.15       15.32      1.92 o 
   0  13  14      121.99      124.22      4.20 o 
   1  13  14       34.70       27.15      1.36 o 
   2  13  14       30.56       28.03      1.48 o 
   3  13  14       19.25       19.16      1.44 o 
   4  13  14       28.72       30.83      1.99 o 
   0  14  14       10.88        9.14      1.48 o 
   1  14  14       58.58       64.31      2.22 o 
   2  14  14       26.64       27.64      1.45 o 
   3  14  14       29.29       28.53      1.83 o 
   4  14  14       78.15       83.35      3.28 o 
   0  15  14        8.56        6.67      1.92 o 
   1  15  14       16.64       15.96      1.31 o 
   2  15  14        9.19        9.68      1.46 o 
   3  15  14       28.06       29.82      1.92 o 
   4  15  14        7.50        4.05      1.51 o 
   0  16  14       48.46       52.67      3.09 o 
   1  16  14       23.50       21.52      1.43 o 
   2  16  14       15.38       14.69      1.62 o 
   3  16  14       27.45       30.19      1.95 o 
   0  17  14      113.38      119.46      5.21 o 
   1  17  14       16.55       17.56      1.51 o 
   2  17  14        1.14       -0.97      1.48 o 
   0  18  14       22.66       25.09      2.36 o 
   1  18  14        2.01        4.46      1.57 o 
   1   0  15      175.28      183.58      3.77 o 
   2   0  15       34.52       37.52      1.46 o 
   3   0  15       12.02       11.45      0.72 o 
   4   0  15      238.81      238.69      6.64 o 
   5   0  15        4.69        2.43      1.61 o 
   6   0  15      123.07      141.17      7.07 o 
   0   1  15       55.72       46.15      1.76 o 
   1   1  15      576.54      582.32      6.30 o 
   2   1  15      122.60      109.33      1.82 o 
   3   1  15      283.49      276.65      4.05 o 
   4   1  15       29.17       26.54      1.38 o 
   5   1  15       42.44       43.02      2.01 o 
   6   1  15      138.62      156.25      5.26 o 
   0   2  15      244.86      229.65      4.56 o 
   1   2  15       71.57       71.48      1.38 o 
   2   2  15      227.13      233.73      3.02 o 
   3   2  15      235.93      226.30      3.61 o 
   4   2  15       37.27       32.61      1.24 o 
   5   2  15       65.88       70.34      2.79 o 
   6   2  15       35.39       34.39      2.75 o 
   0   3  15      155.23      155.04      4.23 o 
   1   3  15      172.38      176.56      2.76 o 
   2   3  15       96.37       89.29      1.50 o 
   3   3  15      118.57      113.49      3.05 o 
   4   3  15       22.78       24.03      1.16 o 
   5   3  15       39.65       37.29      1.91 o 
   6   3  15        9.72        8.58      1.88 o 
   0   4  15      206.71      202.13      4.70 o 
   1   4  15      443.76      447.99      5.72 o 
   2   4  15      134.54      140.31      2.19 o 
   3   4  15      501.62      508.84      7.06 o 
   4   4  15       29.68       31.59      1.44 o 
   5   4  15       14.57       16.22      1.60 o 
   6   4  15       44.26       47.07      2.98 o 
   0   5  15       12.93       13.17      1.43 o 
   1   5  15      210.49      214.52      3.18 o 
   2   5  15       13.87       11.78      0.70 o 
   3   5  15       64.01       56.70      1.61 o 
   4   5  15      100.19       94.76      2.37 o 
   5   5  15        8.61        8.09      1.44 o 
   6   5  15       23.06       22.07      2.11 o 
   0   6  15        4.88        6.74      1.29 o 
   1   6  15      149.98      146.81      2.57 o 
   2   6  15       81.06       84.39      1.59 o 
   3   6  15       32.61       29.88      1.26 o 
   4   6  15        9.94        6.03      0.98 o 
   5   6  15       17.62       20.49      1.70 o 
   6   6  15       36.66       41.82      3.06 o 
   0   7  15       26.43       34.98      1.73 o 
   1   7  15        5.03        2.37      0.79 o 
   2   7  15        6.96        5.02      0.65 o 
   3   7  15       73.80       66.74      2.05 o 
   4   7  15       92.83       88.07      2.55 o 
   5   7  15       91.28       87.91      3.41 o 
   6   7  15       30.85       27.10      2.81 o 
   0   8  15        1.13        1.10      1.26 o 
   1   8  15        0.16        0.63      0.84 o 
   2   8  15      357.00      324.63      4.61 o 
   3   8  15      143.94      138.33      3.07 o 
   4   8  15        0.35        0.29      1.03 o 
   5   8  15        4.34        6.18      1.36 o 
   6   8  15       26.64       26.19      2.77 o 
   0   9  15      278.11      262.89      6.21 o 
   1   9  15      121.72      109.25      2.43 o 
   2   9  15      169.54      164.75      3.25 o 
   3   9  15      216.33      226.36      4.93 o 
   4   9  15        4.30        6.91      1.15 o 
   5   9  15        0.64       -0.48      1.45 o 
   6   9  15        2.99        1.69      2.20 o 
   0  10  15       95.21       92.15      3.18 o 
   1  10  15       89.58       88.57      2.17 o 
   2  10  15       80.00       71.13      1.90 o 
   3  10  15        9.43        7.53      1.14 o 
   4  10  15       23.46       19.24      1.39 o 
   5  10  15        3.28        3.72      1.46 o 
   0  11  15        3.05        3.54      1.28 o 
   1  11  15      138.42      133.34      3.04 o 
   2  11  15       72.65       72.51      2.13 o 
   3  11  15       11.04       10.90      1.24 o 
   4  11  15       27.69       28.82      1.72 o 
   5  11  15       58.60       60.34      3.01 o 
   0  12  15       82.74       76.74      3.03 o 
   1  12  15       21.74       18.25      1.11 o 
   2  12  15       47.92       45.10      1.76 o 
   3  12  15        8.97        8.39      1.27 o 
   4  12  15        2.00        1.04      1.24 o 
   5  12  15       12.66       13.02      1.73 o 
   0  13  15        5.78        7.02      1.37 o 
   1  13  15       47.47       44.17      1.75 o 
   2  13  15       85.01       86.68      2.64 o 
   3  13  15       27.95       26.23      1.61 o 
   4  13  15       99.39      106.50      3.79 o 
   0  14  15       14.91        9.68      1.55 o 
   1  14  15       59.29       59.01      2.16 o 
   2  14  15       25.79       29.44      1.74 o 
   3  14  15        5.08        3.96      1.41 o 
   4  14  15       15.94       17.30      1.76 o 
   0  15  15        0.06        0.07      1.74 o 
   1  15  15        7.05        5.74      1.10 o 
   2  15  15        4.34        2.55      1.30 o 
   3  15  15        6.86        5.80      1.40 o 
   0  16  15      133.71      151.51      5.98 o 
   1  16  15        7.03        8.59      1.22 o 
   2  16  15       22.17       19.26      1.76 o 
   3  16  15        0.22       -0.67      1.44 o 
   0  17  15       15.37       19.97      2.35 o 
   1  17  15       15.98       14.85      1.40 o 
   2  17  15       12.18       11.57      1.62 o 
   0  18  15       44.44       47.84      3.06 o 
   0   0  16        0.51        3.43      1.75 o 
   1   0  16        6.10        4.24      0.86 o 
   2   0  16       25.34       25.59      1.18 o 
   3   0  16      184.45      160.09      3.94 o 
   4   0  16      151.14      153.68      5.03 o 
   5   0  16        4.20       -0.87      1.78 o 
   6   0  16        6.77        9.72      2.46 o 
   0   1  16      215.15      210.35      4.59 o 
   1   1  16       30.99       26.48      0.88 o 
   2   1  16       34.77       30.47      0.99 o 
   3   1  16       74.24       67.63      1.48 o 
   4   1  16      160.96      153.96      3.61 o 
   5   1  16       96.71       98.11      3.33 o 
   6   1  16       57.12       54.55      3.12 o 
   0   2  16      968.29     1038.78     16.38 o 
   1   2  16       13.32       16.73      0.85 o 
   2   2  16      316.14      292.27      3.79 o 
   3   2  16      552.49      579.53      8.54 o 
   4   2  16        2.66        1.85      0.81 o 
   5   2  16       13.18       12.25      1.41 o 
   6   2  16        4.74        5.46      1.99 o 
   0   3  16      168.36      178.84      4.33 o 
   1   3  16       33.14       35.85      1.06 o 
   2   3  16      176.80      174.97      2.87 o 
   3   3  16      802.36      799.40     12.35 o 
   4   3  16       18.55       17.23      1.13 o 
   5   3  16      128.21      127.98      3.88 o 
   6   3  16       10.65        9.41      1.87 o 
   0   4  16      230.77      224.89      6.14 o 
   1   4  16      120.14      121.45      2.14 o 
   2   4  16      415.23      400.99      5.08 o 
   3   4  16       21.11       17.30      1.11 o 
   4   4  16        3.65        5.05      0.95 o 
   5   4  16       42.53       42.47      2.17 o 
   6   4  16        0.06       -0.28      1.31 o 
   0   5  16       10.76       16.12      2.06 o 
   1   5  16      369.70      368.76      5.02 o 
   2   5  16      167.61      165.53      2.62 o 
   3   5  16      107.60       94.68      2.29 o 
   4   5  16       54.69       50.64      1.72 o 
   5   5  16       74.75       70.38      2.83 o 
   6   5  16        9.92        7.67      1.90 o 
   0   6  16      790.18      784.97     14.06 o 
   1   6  16      151.47      143.12      2.50 o 
   2   6  16      177.22      163.65      2.88 o 
   3   6  16      115.33      101.51      2.55 o 
   4   6  16        0.30        0.51      0.98 o 
   5   6  16        5.55        4.38      1.38 o 
   6   6  16       54.47       56.05      3.28 o 
   0   7  16        5.36        4.92      1.36 o 
   1   7  16      364.34      357.44      5.44 o 
   2   7  16        1.02        1.88      0.58 o 
   3   7  16      175.90      180.21      3.83 o 
   4   7  16       41.66       38.97      1.60 o 
   5   7  16        2.59        2.14      1.40 o 
   6   7  16        1.69        3.37      2.11 o 
   0   8  16       33.30       30.33      1.69 o 
   1   8  16      239.02      220.06      3.88 o 
   2   8  16       99.18       93.06      2.18 o 
   3   8  16       66.43       55.47      1.98 o 
   4   8  16      142.31      134.44      3.60 o 
   5   8  16        8.01       10.70      1.63 o 
   6   8  16        3.52        3.54      2.05 o 
   0   9  16       74.55       68.89      2.62 o 
   1   9  16      154.91      153.83      3.10 o 
   2   9  16        1.14        1.33      0.83 o 
   3   9  16       12.62       13.21      1.23 o 
   4   9  16      115.32      124.08      3.50 o 
   5   9  16       12.25       16.83      1.98 o 
   0  10  16      469.32      458.23     10.48 o 
   1  10  16      329.84      320.06      5.55 o 
   2  10  16       10.65       10.18      0.96 o 
   3  10  16       65.98       66.15      2.24 o 
   4  10  16       95.59       90.73      2.86 o 
   5  10  16       28.97       22.71      1.90 o 
   0  11  16      161.70      171.10      5.05 o 
   1  11  16        7.95        6.34      0.94 o 
   2  11  16       16.08       14.92      1.14 o 
   3  11  16       12.22        8.94      1.29 o 
   4  11  16       29.93       30.82      1.73 o 
   5  11  16       13.77       13.39      1.95 o 
   0  12  16       63.12       60.00      2.69 o 
   1  12  16       76.41       72.88      2.17 o 
   2  12  16       24.61       22.89      1.37 o 
   3  12  16       41.67       40.47      1.92 o 
   4  12  16        6.56        5.80      1.39 o 
   5  12  16       26.14       26.32      2.29 o 
   0  13  16       22.40       17.51      1.62 o 
   1  13  16        5.34        3.91      1.06 o 
   2  13  16       14.62       13.76      1.44 o 
   3  13  16        2.05        2.07      1.22 o 
   4  13  16       56.05       60.39      2.75 o 
   0  14  16        0.44        0.41      1.54 o 
   1  14  16       11.38       11.28      1.26 o 
   2  14  16       72.10       74.64      2.71 o 
   3  14  16       28.60       27.16      1.83 o 
   4  14  16       12.35       13.99      1.66 o 
   0  15  16        3.66        2.60      1.68 o 
   1  15  16        3.99        3.79      1.01 o 
   2  15  16       76.19       76.78      2.91 o 
   3  15  16       31.39       35.41      2.05 o 
   0  16  16       21.39       28.28      2.49 o 
   1  16  16       30.16       31.70      1.63 o 
   2  16  16       55.02       56.31      2.60 o 
   0  17  16       97.79      107.99      5.81 o 
   1  17  16       28.89       27.56      1.82 o 
   2  17  16        7.63        8.62      1.52 o 
   1   0  17      178.76      189.01      5.05 o 
   2   0  17        6.32        3.65      0.87 o 
   3   0  17        0.00        0.00      0.72 o 
   4   0  17        1.76        1.63      1.47 o 
   5   0  17        0.82       -0.02      1.61 o 
   6   0  17        0.01       -1.60      3.19 o 
   0   1  17      504.10      523.26      9.48 o 
   1   1  17       53.08       49.65      1.28 o 
   2   1  17       36.44       40.04      1.04 o 
   3   1  17      116.29      108.99      2.31 o 
   4   1  17       55.14       54.22      1.96 o 
   5   1  17       28.93       27.37      1.78 o 
   6   1  17       21.54       19.94      2.25 o 
   0   2  17      815.76      801.66     13.56 o 
   1   2  17      305.33      315.98      4.30 o 
   2   2  17       14.43       15.54      0.73 o 
   3   2  17       98.32       96.52      2.22 o 
   4   2  17        5.17        5.73      1.07 o 
   5   2  17       15.49       13.16      1.51 o 
   6   2  17        5.54        4.99      1.91 o 
   0   3  17      361.10      395.74      7.77 o 
   1   3  17      250.68      253.61      3.65 o 
   2   3  17      235.86      255.59      3.77 o 
   3   3  17      793.51      848.70     11.82 o 
   4   3  17       37.92       31.63      1.36 o 
   5   3  17       49.72       48.22      2.32 o 
   6   3  17       36.90       40.72      2.85 o 
   0   4  17       35.16       27.90      1.61 o 
   1   4  17      170.99      168.86      2.75 o 
   2   4  17       76.14       67.58      1.58 o 
   3   4  17       57.31       51.81      1.59 o 
   4   4  17      176.81      169.22      3.62 o 
   5   4  17        1.10       -0.12      1.10 o 
   6   4  17       15.92       11.69      1.96 o 
   0   5  17      411.14      441.60      9.64 o 
   1   5  17      323.14      312.06      4.53 o 
   2   5  17       79.67       78.28      1.82 o 
   3   5  17       73.13       66.79      1.90 o 
   4   5  17       51.40       45.71      1.63 o 
   5   5  17       21.72       24.07      1.91 o 
   6   5  17        8.56        9.70      1.97 o 
   0   6  17      237.40      252.88      5.54 o 
   1   6  17      556.10      559.93      7.48 o 
   2   6  17       16.23       12.66      0.75 o 
   3   6  17       10.90       11.04      1.05 o 
   4   6  17        3.10        3.67      0.95 o 
   5   6  17       23.66       23.37      1.98 o 
   6   6  17        7.34        8.24      2.53 o 
   0   7  17       39.23       34.98      1.73 o 
   1   7  17      451.80      452.77      6.43 o 
   2   7  17      152.80      140.75      2.76 o 
   3   7  17       42.97       41.69      1.56 o 
   4   7  17       13.42       10.47      1.14 o 
   5   7  17        3.93        1.73      1.46 o 
   6   7  17        5.90        8.02      2.16 o 
   0   8  17        2.81        0.52      1.52 o 
   1   8  17      174.27      170.84      3.29 o 
   2   8  17      321.45      323.39      5.56 o 
   3   8  17       12.81       10.59      1.12 o 
   4   8  17      130.81      137.98      3.63 o 
   5   8  17       14.98       12.20      1.64 o 
   0   9  17       45.52       37.96      2.01 o 
   1   9  17      194.03      187.81      3.70 o 
   2   9  17       35.99       30.77      1.29 o 
   3   9  17       35.84       33.41      1.62 o 
   4   9  17       47.14       46.54      1.90 o 
   5   9  17       31.71       32.63      2.16 o 
   0  10  17       51.87       52.48      2.39 o 
   1  10  17       49.40       43.20      1.54 o 
   2  10  17      365.65      366.59      6.31 o 
   3  10  17      148.44      146.01      3.87 o 
   4  10  17        0.04        0.28      1.17 o 
   5  10  17        3.71        5.27      1.94 o 
   0  11  17       34.56       26.51      1.84 o 
   1  11  17       58.92       50.61      1.73 o 
   2  11  17       11.22       10.99      1.08 o 
   3  11  17        5.19        4.43      1.25 o 
   4  11  17       24.71       28.80      1.80 o 
   5  11  17        3.54        4.41      1.86 o 
   0  12  17        0.04        0.89      1.34 o 
   1  12  17        8.81        7.57      0.98 o 
   2  12  17      110.09      117.50      3.34 o 
   3  12  17       19.53       21.21      1.55 o 
   4  12  17        4.67        4.33      1.45 o 
   0  13  17       67.75       73.88      3.23 o 
   1  13  17       69.33       66.79      2.22 o 
   2  13  17        9.98        8.06      1.32 o 
   3  13  17        2.95        3.54      1.31 o 
   4  13  17       41.30       41.69      2.32 o 
   0  14  17        0.00        1.17      1.29 o 
   1  14  17        3.98        3.81      1.12 o 
   2  14  17       12.01       13.13      1.37 o 
   3  14  17        7.12        7.70      1.46 o 
   4  14  17       18.15       19.57      1.89 o 
   0  15  17       27.86       28.13      2.35 o 
   1  15  17       67.86       68.51      2.44 o 
   2  15  17       33.18       33.85      1.86 o 
   3  15  17       27.58       29.35      1.84 o 
   0  16  17       23.13       19.48      2.35 o 
   1  16  17       12.11       13.79      1.55 o 
   2  16  17        9.75        7.92      1.61 o 
   0  17  17        9.22       13.13      2.18 o 
   1  17  17        1.23       -0.81      1.12 o 
   0   0  18       23.57       30.09      2.39 o 
   1   0  18       66.22       74.87      2.55 o 
   2   0  18      111.12      104.94      2.72 o 
   3   0  18       25.98       23.17      1.21 o 
   4   0  18        3.62        5.22      1.52 o 
   5   0  18       15.10       16.26      2.12 o 
   6   0  18      100.73       95.51      5.90 o 
   0   1  18        0.47        0.90      1.21 o 
   1   1  18      143.45      151.35      2.63 o 
   2   1  18        0.50       -0.60      0.62 o 
   3   1  18      218.43      208.42      4.16 o 
   4   1  18        4.43        3.07      1.08 o 
   5   1  18       67.50       70.18      2.74 o 
   6   1  18        9.22       10.10      1.90 o 
   0   2  18       43.61       46.02      2.01 o 
   1   2  18       56.59       54.24      1.40 o 
   2   2  18      258.65      257.78      3.79 o 
   3   2  18       29.74       27.62      1.41 o 
   4   2  18      105.29      106.38      2.98 o 
   5   2  18       37.51       42.35      2.16 o 
   6   2  18       50.49       47.83      3.18 o 
   0   3  18       23.65       25.33      1.65 o 
   1   3  18       35.72       33.35      1.13 o 
   2   3  18      422.59      438.42      5.72 o 
   3   3  18       17.62       16.41      1.72 o 
   4   3  18      199.33      189.40      4.34 o 
   5   3  18        7.52        5.65      1.35 o 
   6   3  18        9.59       11.76      2.06 o 
   0   4  18       72.71       62.83      2.24 o 
   1   4  18       32.09       36.14      1.16 o 
   2   4  18      221.48      211.24      3.25 o 
   3   4  18       58.24       67.90      1.97 o 
   4   4  18      129.41      133.55      3.24 o 
   5   4  18       28.88       33.41      2.38 o 
   6   4  18       24.67       22.14      2.27 o 
   0   5  18       27.00       31.67      1.71 o 
   1   5  18       84.16       92.30      2.00 o 
   2   5  18      156.82      154.97      2.64 o 
   3   5  18       63.95       64.30      1.89 o 
   4   5  18        2.77        1.29      0.95 o 
   5   5  18       13.18       13.70      1.68 o 
   6   5  18       35.36       38.39      2.73 o 
   0   6  18      294.31      285.49      6.85 o 
   1   6  18      106.51      106.56      2.33 o 
   2   6  18      127.07      122.46      2.41 o 
   3   6  18       60.96       59.48      1.91 o 
   4   6  18       40.31       35.18      1.50 o 
   5   6  18       57.69       54.86      2.70 o 
   6   6  18        5.80        4.45      1.81 o 
   0   7  18      216.44      205.27      5.23 o 
   1   7  18      146.78      146.87      2.89 o 
   2   7  18      126.87      118.29      2.59 o 
   3   7  18       10.79       10.72      1.05 o 
   4   7  18        5.53        5.17      1.04 o 
   5   7  18      122.71      128.05      4.66 o 
   6   7  18        5.08        5.07      2.27 o 
   0   8  18      259.44      273.43      6.67 o 
   1   8  18       95.46       88.98      2.14 o 
   2   8  18       11.88       10.80      0.96 o 
   3   8  18        9.17        7.90      1.16 o 
   4   8  18       28.01       26.95      1.50 o 
   5   8  18       34.23       35.25      2.30 o 
   0   9  18        1.11        1.52      1.26 o 
   1   9  18       22.51       22.99      1.15 o 
   2   9  18      135.08      132.19      2.99 o 
   3   9  18       34.87       31.56      1.65 o 
   4   9  18       86.60       83.62      2.71 o 
   5   9  18       17.30       12.57      1.70 o 
   0  10  18       10.71        9.31      1.33 o 
   1  10  18        0.36        0.29      0.89 o 
   2  10  18       29.86       24.22      1.29 o 
   3  10  18       16.72       17.05      1.41 o 
   4  10  18        3.40        5.68      1.27 o 
   5  10  18        0.81        1.36      1.96 o 
   0  11  18      281.65      296.68      7.93 o 
   1  11  18       77.02       68.06      2.07 o 
   2  11  18       32.28       27.19      2.18 o 
   3  11  18        9.67       10.14      1.35 o 
   4  11  18        0.61        0.34      1.29 o 
   5  11  18        7.53        6.35      1.91 o 
   0  12  18       21.35       19.54      1.74 o 
   1  12  18        2.65        2.06      0.94 o 
   2  12  18       93.30       97.43      3.13 o 
   3  12  18       12.06       11.07      1.38 o 
   4  12  18       18.44       20.04      1.73 o 
   0  13  18      130.93      130.36      4.76 o 
   1  13  18       94.01       92.59      2.85 o 
   2  13  18       34.47       34.67      1.85 o 
   3  13  18       34.12       38.97      1.98 o 
   4  13  18        0.50        2.80      1.49 o 
   0  14  18        0.53       -0.18      1.77 o 
   1  14  18        6.72        4.85      1.13 o 
   2  14  18       24.92       25.77      1.67 o 
   3  14  18        0.85       -0.40      1.35 o 
   0  15  18        5.02        5.65      1.85 o 
   1  15  18       20.73       24.60      1.55 o 
   2  15  18       92.31      101.23      3.30 o 
   3  15  18        3.70        4.10      1.40 o 
   0  16  18        0.45        0.94      1.83 o 
   1  16  18       23.39       24.86      1.83 o 
   2  16  18       26.95       25.06      1.90 o 
   0  17  18        4.83        4.52      1.78 o 
   1   0  19      102.49       97.92      3.02 o 
   2   0  19        5.69        4.50      0.89 o 
   3   0  19       72.72       66.24      2.31 o 
   4   0  19       40.01       37.85      2.45 o 
   5   0  19       18.98       19.79      2.45 o 
   6   0  19        0.57       -2.01      2.42 o 
   0   1  19      434.50      457.78      8.78 o 
   1   1  19       28.82       33.37      1.20 o 
   2   1  19      167.17      160.02      3.28 o 
   3   1  19      131.66      120.82      2.41 o 
   4   1  19       17.20       19.18      1.40 o 
   5   1  19       63.07       68.25      2.69 o 
   6   1  19       10.02       13.25      2.11 o 
   0   2  19      185.77      197.44      4.61 o 
   1   2  19      185.67      189.17      3.21 o 
   2   2  19       60.61       51.78      1.36 o 
   3   2  19       66.01       62.20      1.65 o 
   4   2  19       36.57       40.12      1.78 o 
   5   2  19       10.70       11.15      1.78 o 
   6   2  19        8.04        8.15      1.99 o 
   0   3  19      135.13      146.11      3.85 o 
   1   3  19      137.97      129.81      2.53 o 
   2   3  19      144.25      139.21      2.48 o 
   3   3  19      161.24      166.02      3.58 o 
   4   3  19       12.84       10.84      1.30 o 
   5   3  19       11.47       12.41      1.84 o 
   6   3  19       20.39       21.47      2.90 o 
   0   4  19      591.15      629.94     11.92 o 
   1   4  19      269.82      285.40      4.56 o 
   2   4  19      443.96      441.46      5.88 o 
   3   4  19      101.12       94.89      2.39 o 
   4   4  19       16.20       12.94      1.24 o 
   5   4  19       21.61       20.51      1.87 o 
   6   4  19        9.60        6.97      1.85 o 
   0   5  19       50.50       49.40      2.10 o 
   1   5  19       80.84       76.90      1.89 o 
   2   5  19      183.59      181.78      3.35 o 
   3   5  19       37.37       38.14      1.55 o 
   4   5  19       15.41       13.53      1.17 o 
   5   5  19       16.18       17.25      1.75 o 
   6   5  19       58.94       60.07      3.65 o 
   0   6  19       19.60       17.61      1.49 o 
   1   6  19      139.97      138.50      2.85 o 
   2   6  19      236.82      220.21      3.88 o 
   3   6  19       43.26       42.24      1.63 o 
   4   6  19       11.09        8.73      1.11 o 
   5   6  19       52.06       52.44      2.62 o 
   6   6  19        8.84        8.72      2.03 o 
   0   7  19       13.78       16.04      1.47 o 
   1   7  19       32.86       27.67      1.21 o 
   2   7  19       14.82       15.16      1.02 o 
   3   7  19        1.67        0.91      1.12 o 
   4   7  19       14.57       16.82      1.28 o 
   5   7  19       61.63       65.77      3.26 o 
   0   8  19       64.20       68.90      2.68 o 
   1   8  19       27.07       23.52      1.18 o 
   2   8  19      208.00      213.25      4.17 o 
   3   8  19       21.67       23.24      1.41 o 
   4   8  19       54.01       50.99      2.04 o 
   5   8  19       53.67       53.51      2.92 o 
   0   9  19       24.19       22.12      1.59 o 
   1   9  19        1.51        0.79      0.87 o 
   2   9  19      101.75       92.56      2.42 o 
   3   9  19       15.40       15.31      1.30 o 
   4   9  19       19.31       18.45      1.38 o 
   5   9  19        8.43        7.61      1.67 o 
   0  10  19        9.64        9.59      1.69 o 
   1  10  19       33.09       34.37      1.38 o 
   2  10  19       37.20       36.06      1.61 o 
   3  10  19       29.31       28.13      1.62 o 
   4  10  19       47.55       42.49      2.07 o 
   5  10  19        5.45        3.37      2.02 o 
   0  11  19       87.34       87.92      4.26 o 
   1  11  19      129.65      137.99      3.35 o 
   2  11  19       58.47       51.16      2.18 o 
   3  11  19       21.23       21.07      1.54 o 
   4  11  19       32.77       32.24      1.85 o 
   0  12  19        3.51        2.59      1.37 o 
   1  12  19        9.74        8.25      1.11 o 
   2  12  19       11.50        9.14      1.35 o 
   3  12  19       24.92       26.92      1.68 o 
   4  12  19        2.64        2.26      1.40 o 
   0  13  19        0.40        1.83      1.51 o 
   1  13  19       40.05       39.72      1.83 o 
   2  13  19       21.30       23.98      1.62 o 
   3  13  19        1.40       -0.65      1.14 o 
   4  13  19        3.82        3.47      1.46 o 
   0  14  19       62.28       58.79      3.34 o 
   1  14  19       11.13        9.49      1.20 o 
   2  14  19       49.80       49.78      2.28 o 
   3  14  19       20.53       22.53      1.73 o 
   0  15  19       12.92       15.18      2.04 o 
   1  15  19        5.94        6.73      1.40 o 
   2  15  19       22.83       22.07      1.71 o 
   0  16  19       12.99       15.44      2.51 o 
   1  16  19       56.01       59.52      2.79 o 
   0   0  20     1275.63     1398.51     32.71 o 
   1   0  20       11.79       14.61      1.41 o 
   2   0  20      349.13      355.75      9.30 o 
   3   0  20      220.97      213.65      5.56 o 
   4   0  20        2.24        3.40      1.58 o 
   5   0  20       11.39       10.91      2.06 o 
   6   0  20      114.86      123.82      7.95 o 
   0   1  20      208.64      220.50      5.37 o 
   1   1  20       58.19       58.32      1.59 o 
   2   1  20       86.07       80.49      1.82 o 
   3   1  20       18.87       15.13      1.05 o 
   4   1  20       20.07       22.20      1.39 o 
   5   1  20       38.11       39.53      2.26 o 
   6   1  20        5.91        3.12      2.15 o 
   0   2  20       21.59       24.18      1.60 o 
   1   2  20       50.45       51.21      1.51 o 
   2   2  20      197.96      202.89      3.59 o 
   3   2  20        6.10        5.93      0.96 o 
   4   2  20       12.74       12.64      1.29 o 
   5   2  20       57.73       62.50      2.70 o 
   6   2  20       28.99       28.93      2.52 o 
   0   3  20       37.14       31.39      1.80 o 
   1   3  20       57.21       54.46      1.53 o 
   2   3  20       19.88       14.04      0.89 o 
   3   3  20      154.00      153.08      3.37 o 
   4   3  20       16.75       12.51      1.26 o 
   5   3  20        2.70        1.93      1.47 o 
   6   3  20        1.02       -1.35      1.35 o 
   0   4  20       19.02       18.75      1.50 o 
   1   4  20       16.39       14.88      1.02 o 
   2   4  20       89.42       86.32      2.01 o 
   3   4  20        6.04        5.42      1.02 o 
   4   4  20       16.82       12.76      1.26 o 
   5   4  20        6.40        8.98      1.64 o 
   6   4  20       21.29       23.95      2.44 o 
   0   5  20      180.29      177.24      4.69 o 
   1   5  20      310.64      328.62      5.31 o 
   2   5  20        7.98        5.84      0.84 o 
   3   5  20       58.14       54.77      1.92 o 
   4   5  20       27.04       25.30      1.68 o 
   5   5  20       16.38       14.78      1.72 o 
   0   6  20        0.16        1.51      1.20 o 
   1   6  20        6.61        4.62      0.94 o 
   2   6  20        1.66        0.47      0.80 o 
   3   6  20       25.24       21.84      1.26 o 
   4   6  20        3.38        4.00      1.13 o 
   5   6  20       41.57       45.44      2.56 o 
   0   7  20       64.84       67.46      3.04 o 
   1   7  20       49.47       48.14      1.59 o 
   2   7  20      321.11      331.81      5.83 o 
   3   7  20       16.98       16.11      1.23 o 
   4   7  20        8.99        8.26      1.21 o 
   5   7  20       36.49       37.66      2.46 o 
   0   8  20        0.29       -0.68      1.63 o 
   1   8  20       16.05       12.94      1.04 o 
   2   8  20        2.87        1.64      0.86 o 
   3   8  20        8.75        6.04      1.19 o 
   4   8  20       44.81       45.82      2.00 o 
   5   8  20       14.59       13.58      1.92 o 
   0   9  20       39.98       43.15      2.18 o 
   1   9  20       53.66       50.88      1.71 o 
   2   9  20       37.33       34.44      1.56 o 
   3   9  20       41.74       42.81      2.03 o 
   4   9  20       11.68        8.32      1.50 o 
   5   9  20        5.93        4.32      1.72 o 
   0  10  20       15.10       18.19      1.58 o 
   1  10  20      128.16      126.80      3.08 o 
   2  10  20       20.40       19.07      1.43 o 
   3  10  20       36.80       39.46      1.91 o 
   4  10  20       40.91       41.59      2.08 o 
   0  11  20        1.09        0.51      1.31 o 
   1  11  20       19.86       20.94      1.23 o 
   2  11  20        3.40        2.89      1.23 o 
   3  11  20       15.00        9.56      1.33 o 
   4  11  20        1.92        1.62      1.23 o 
   0  12  20      147.75      156.41      5.41 o 
   1  12  20        7.61        6.38      1.12 o 
   2  12  20        3.29        2.71      1.19 o 
   3  12  20       26.47       23.83      1.65 o 
   4  12  20        1.67        1.37      1.37 o 
   0  13  20       19.04       18.17      2.45 o 
   1  13  20        7.92        7.88      1.12 o 
   2  13  20       17.43       17.67      1.61 o 
   3  13  20       43.50       43.15      2.08 o 
   0  14  20        0.97        2.38      1.83 o 
   1  14  20       57.71       62.70      2.43 o 
   2  14  20        5.70        3.95      1.40 o 
   3  14  20       36.97       38.86      2.17 o 
   0  15  20        6.96        4.54      1.80 o 
   1  15  20       16.62       17.37      1.59 o 
   2  15  20        8.24        8.58      1.46 o 
   0  16  20        6.68        8.39      2.02 o 
   1  16  20       17.20       18.56      1.74 o 
   1   0  21      126.85      123.77      3.59 o 
   2   0  21      305.59      307.35      7.11 o 
   3   0  21       55.83       51.12      2.44 o 
   4   0  21       22.49       25.28      2.13 o 
   5   0  21        5.69        4.91      1.99 o 
   6   0  21        0.06       -2.26      2.38 o 
   0   1  21       10.35       13.49      1.40 o 
   1   1  21       20.34       19.56      1.10 o 
   2   1  21       16.47       13.64      1.01 o 
   3   1  21       10.25       11.60      1.05 o 
   4   1  21        0.27       -1.27      1.27 o 
   5   1  21        3.50        4.20      1.40 o 
   6   1  21       46.07       48.30      3.50 o 
   0   2  21        5.47        3.86      1.26 o 
   1   2  21      148.21      140.85      2.82 o 
   2   2  21      183.86      185.32      3.45 o 
   3   2  21      240.59      241.36      4.78 o 
   4   2  21       54.73       52.67      2.25 o 
   5   2  21       29.26       32.87      2.04 o 
   6   2  21        4.25        2.57      1.81 o 
   0   3  21       16.42       16.90      1.52 o 
   1   3  21       83.03       78.98      2.03 o 
   2   3  21       25.28       25.38      1.16 o 
   3   3  21       60.73       60.27      1.92 o 
   4   3  21      222.56      247.82      5.83 o 
   5   3  21        5.04        7.09      1.65 o 
   6   3  21        7.56        5.64      2.09 o 
   0   4  21      115.83      110.88      3.28 o 
   1   4  21       15.56       14.21      0.99 o 
   2   4  21      350.70      353.41      5.76 o 
   3   4  21      177.86      178.64      3.87 o 
   4   4  21       11.68        6.98      1.31 o 
   5   4  21        1.51        2.17      1.69 o 
   0   5  21      166.21      177.46      4.99 o 
   1   5  21       42.76       40.41      1.43 o 
   2   5  21       68.40       72.27      1.92 o 
   3   5  21        2.73        1.17      1.06 o 
   4   5  21        9.14        6.89      1.40 o 
   5   5  21       14.13       11.40      1.74 o 
   0   6  21      213.91      218.46      5.81 o 
   1   6  21      160.33      154.43      3.23 o 
   2   6  21       70.21       74.87      2.02 o 
   3   6  21       10.60       10.08      1.13 o 
   4   6  21        2.23        1.56      1.18 o 
   5   6  21       17.72       17.45      1.97 o 
   0   7  21       17.97       16.41      1.49 o 
   1   7  21       36.76       35.02      1.37 o 
   2   7  21      153.24      145.52      3.29 o 
   3   7  21        4.81        5.78      1.07 o 
   4   7  21        8.99        5.65      1.29 o 
   5   7  21       15.92       13.67      1.80 o 
   0   8  21       13.95       15.65      1.51 o 
   1   8  21       10.23        7.71      0.95 o 
   2   8  21       50.59       49.35      1.81 o 
   3   8  21       23.55       23.73      1.51 o 
   4   8  21       18.46       19.45      1.63 o 
   5   8  21        3.47        1.84      1.56 o 
   0   9  21       12.83       10.98      1.44 o 
   1   9  21       18.75       19.22      1.13 o 
   2   9  21       31.33       28.94      1.54 o 
   3   9  21       17.24       17.30      1.42 o 
   4   9  21        4.10        4.25      1.26 o 
   5   9  21        4.71        2.96      1.66 o 
   0  10  21       31.98       27.71      1.92 o 
   1  10  21       10.94       10.29      1.03 o 
   2  10  21        9.37        8.98      1.34 o 
   3  10  21       80.86       88.91      3.05 o 
   4  10  21       35.57       41.40      2.12 o 
   0  11  21        5.53        3.39      1.42 o 
   1  11  21       10.83       12.55      1.08 o 
   2  11  21       22.04       20.72      1.54 o 
   3  11  21        7.78        7.42      1.29 o 
   4  11  21        0.23        0.84      1.27 o 
   0  12  21        2.26        2.97      1.45 o 
   1  12  21       24.09       23.43      1.49 o 
   2  12  21        5.43        6.29      1.35 o 
   3  12  21        0.52        0.61      1.28 o 
   4  12  21        9.02        7.18      1.49 o 
   0  13  21        9.07        9.06      1.51 o 
   1  13  21       30.96       27.75      1.69 o 
   2  13  21       12.84       11.63      1.50 o 
   3  13  21       13.96       10.96      1.41 o 
   0  14  21        2.32        3.93      1.75 o 
   1  14  21       40.42       43.03      2.19 o 
   2  14  21       31.21       35.08      2.02 o 
   0  15  21       39.02       40.81      2.79 o 
   1  15  21        1.38        0.60      1.44 o 
   2  15  21       22.85       26.34      1.79 o 
   0   0  22       83.69       78.99      4.05 o 
   1   0  22        6.50        6.64      1.44 o 
   2   0  22       24.02       24.32      1.70 o 
   3   0  22        1.97        1.03      2.06 o 
   4   0  22        0.85        0.66      1.60 o 
   5   0  22        8.40        8.58      2.05 o 
   0   1  22        1.87        0.42      1.21 o 
   1   1  22       32.30       29.09      1.22 o 
   2   1  22       63.94       60.01      1.81 o 
   3   1  22       18.78       18.54      1.26 o 
   4   1  22        1.48        3.45      1.11 o 
   5   1  22       21.11       22.56      1.78 o 
   0   2  22       20.99       18.98      1.47 o 
   1   2  22       95.14       92.60      2.25 o 
   2   2  22       24.21       26.95      1.26 o 
   3   2  22       19.76       18.16      1.18 o 
   4   2  22        5.74        7.42      1.25 o 
   5   2  22       34.07       34.76      2.27 o 
   0   3  22       58.87       51.88      2.22 o 
   1   3  22       36.44       39.47      1.40 o 
   2   3  22       83.91       80.61      2.18 o 
   3   3  22      242.76      244.48      5.13 o 
   4   3  22       56.62       54.72      2.28 o 
   5   3  22        8.78       12.53      1.82 o 
   0   4  22       19.02       17.32      1.54 o 
   1   4  22       36.07       33.10      1.35 o 
   2   4  22       34.07       34.60      1.40 o 
   3   4  22       12.38       10.73      1.14 o 
   4   4  22       87.58       89.23      2.88 o 
   5   4  22       31.96       32.38      2.57 o 
   0   5  22        0.03       -0.99      0.99 o 
   1   5  22       86.31       88.39      2.24 o 
   2   5  22      178.53      182.89      3.78 o 
   3   5  22       11.37       10.28      1.10 o 
   4   5  22        4.69        4.45      1.38 o 
   5   5  22        1.25       -0.90      1.32 o 
   0   6  22       10.72        9.37      1.38 o 
   1   6  22       12.55       13.15      1.06 o 
   2   6  22       23.31       23.12      1.25 o 
   3   6  22       18.77       18.50      1.26 o 
   4   6  22       41.62       44.74      2.25 o 
   5   6  22       19.05       20.89      2.01 o 
   0   7  22       33.71       35.52      2.01 o 
   1   7  22      218.89      226.50      4.56 o 
   2   7  22       49.22       52.57      1.89 o 
   3   7  22       41.94       45.26      1.89 o 
   4   7  22       20.24       22.40      1.79 o 
   5   7  22       29.15       27.83      2.10 o 
   0   8  22        2.82        2.04      1.31 o 
   1   8  22       84.40       81.89      2.29 o 
   2   8  22       39.61       40.33      1.72 o 
   3   8  22       45.79       45.49      2.03 o 
   4   8  22       45.97       49.82      2.52 o 
   5   8  22        7.94        6.04      1.57 o 
   0   9  22        1.28        1.50      1.26 o 
   1   9  22        9.15        7.51      1.00 o 
   2   9  22        3.93        2.81      1.18 o 
   3   9  22       19.47       20.61      1.55 o 
   4   9  22       24.64       27.28      1.89 o 
   0  10  22        0.00        0.65      1.59 o 
   1  10  22       50.61       50.22      1.76 o 
   2  10  22       22.45       22.74      1.52 o 
   3  10  22        5.90        7.19      1.31 o 
   4  10  22       24.20       25.04      1.84 o 
   0  11  22      128.37      122.32      4.51 o 
   1  11  22        2.41        2.23      0.94 o 
   2  11  22        2.52        3.05      1.30 o 
   3  11  22       26.95       27.91      1.80 o 
   4  11  22       12.29       11.77      1.61 o 
   0  12  22        7.58        6.51      1.59 o 
   1  12  22        4.40        5.64      1.30 o 
   2  12  22       18.66       15.61      1.48 o 
   3  12  22       10.84        9.28      1.46 o 
   0  13  22        5.08        4.17      1.52 o 
   1  13  22       11.16       10.56      1.46 o 
   2  13  22        6.86        6.74      1.41 o 
   3  13  22       28.16       25.87      1.74 o 
   0  14  22        6.62        7.14      2.34 o 
   1  14  22       34.35       33.95      1.94 o 
   2  14  22       41.82       41.44      2.10 o 
   0  15  22       12.18       10.33      2.06 o 
   1  15  22        3.29        3.61      1.47 o 
   1   0  23      116.63      111.74      3.81 o 
   2   0  23       77.70       79.00      3.25 o 
   3   0  23       13.25       13.01      2.05 o 
   4   0  23        5.94        5.28      1.67 o 
   5   0  23        0.05        0.45      1.48 o 
   0   1  23       40.58       42.98      2.11 o 
   1   1  23      140.79      144.56      3.22 o 
   2   1  23       67.50       61.37      1.89 o 
   3   1  23       15.02       15.09      1.41 o 
   4   1  23        0.05       -0.26      1.18 o 
   5   1  23        3.32        5.22      1.45 o 
   0   2  23        0.51       -1.17      1.17 o 
   1   2  23       11.43       11.34      1.03 o 
   2   2  23       84.40       84.38      2.25 o 
   3   2  23       22.82       19.97      1.68 o 
   4   2  23        4.65        4.68      1.20 o 
   5   2  23        5.93        4.46      1.63 o 
   0   3  23       24.04       22.94      1.65 o 
   1   3  23       41.21       45.39      1.57 o 
   2   3  23        3.59        1.96      0.92 o 
   3   3  23       49.35       49.79      1.88 o 
   4   3  23        5.39        6.57      1.32 o 
   5   3  23       38.69       38.79      2.53 o 
   0   4  23        2.87        2.04      1.36 o 
   1   4  23       38.28       44.20      1.55 o 
   2   4  23       49.02       47.03      1.65 o 
   3   4  23       65.95       62.95      2.09 o 
   4   4  23       81.33       71.64      2.71 o 
   5   4  23        8.06        4.14      1.76 o 
   0   5  23        0.88        0.44      1.01 o 
   1   5  23       91.27       94.36      2.47 o 
   2   5  23       52.95       56.99      1.96 o 
   3   5  23        0.71        1.11      0.99 o 
   4   5  23        3.42        3.87      1.38 o 
   5   5  23        0.46       -1.24      1.24 o 
   0   6  23      232.85      260.78      7.06 o 
   1   6  23       76.46       73.68      2.14 o 
   2   6  23       34.64       34.32      1.69 o 
   3   6  23       13.79       10.93      1.17 o 
   4   6  23       10.51       12.74      1.57 o 
   5   6  23        6.72        6.56      1.67 o 
   0   7  23       16.01       14.41      1.52 o 
   1   7  23        8.15        6.83      0.99 o 
   2   7  23        1.50        2.99      1.14 o 
   3   7  23        1.60        0.06      1.09 o 
   4   7  23        4.95        4.19      1.43 o 
   5   7  23        3.18        4.79      1.69 o 
   0   8  23       14.89       13.51      1.50 o 
   1   8  23      100.28      101.56      2.79 o 
   2   8  23       11.40       10.35      1.20 o 
   3   8  23       36.80       30.87      1.73 o 
   4   8  23        4.52        4.37      1.46 o 
   0   9  23        1.45        2.85      1.29 o 
   1   9  23       38.80       38.29      1.62 o 
   2   9  23        2.40        0.38      1.21 o 
   3   9  23        3.27        0.22      1.21 o 
   4   9  23        1.10        3.32      1.44 o 
   0  10  23        8.49        8.87      1.52 o 
   1  10  23        0.74        0.32      0.92 o 
   2  10  23       69.95       70.39      2.66 o 
   3  10  23       24.52       23.72      1.61 o 
   4  10  23        6.94       10.73      1.62 o 
   0  11  23       48.98       52.03      2.66 o 
   1  11  23        4.97        4.13      1.24 o 
   2  11  23        8.57        8.61      1.39 o 
   3  11  23       21.10       25.40      1.71 o 
   0  12  23        4.20        5.82      1.55 o 
   1  12  23       12.91       12.10      1.44 o 
   2  12  23       11.42       10.37      1.39 o 
   3  12  23       13.91       12.76      1.54 o 
   0  13  23       22.15       22.57      2.26 o 
   1  13  23       11.48       12.12      1.48 o 
   2  13  23       16.30       17.65      1.62 o 
   0  14  23       19.21       22.86      2.21 o 
   1  14  23       30.73       31.65      1.89 o 
   0   0  24      173.72      185.87      7.67 o 
   1   0  24       11.10       12.81      1.47 o 
   2   0  24        2.30        1.43      1.33 o 
   3   0  24       22.73       28.02      2.33 o 
   4   0  24        0.24       -0.40      1.68 o 
   5   0  24        5.60        3.13      2.08 o 
   0   1  24       37.79       34.12      2.50 o 
   1   1  24       88.46       95.62      2.49 o 
   2   1  24       23.47       22.72      1.18 o 
   3   1  24        0.17       -1.05      1.06 o 
   4   1  24        5.13        6.87      1.28 o 
   5   1  24        0.18       -0.84      1.25 o 
   0   2  24       11.20       10.09      1.39 o 
   1   2  24        4.07        2.67      0.93 o 
   2   2  24        6.32        6.25      0.95 o 
   3   2  24        8.35        9.15      1.21 o 
   4   2  24        7.39        6.48      1.29 o 
   5   2  24        4.51        5.25      1.74 o 
   0   3  24       24.58       25.77      1.78 o 
   1   3  24       65.85       63.20      1.95 o 
   2   3  24       56.45       59.11      1.88 o 
   3   3  24        9.26       10.89      1.33 o 
   4   3  24       36.62       35.98      1.96 o 
   5   3  24        2.77        2.18      1.60 o 
   0   4  24        6.40        6.11      1.41 o 
   1   4  24       30.49       25.39      1.30 o 
   2   4  24       30.59       30.02      1.47 o 
   3   4  24       55.46       54.35      1.98 o 
   4   4  24       23.82       23.28      1.88 o 
   5   4  24       23.29       20.43      2.14 o 
   0   5  24       69.83       73.74      3.07 o 
   1   5  24        9.46        8.33      0.97 o 
   2   5  24       54.15       55.33      2.08 o 
   3   5  24       37.19       31.76      1.66 o 
   4   5  24       52.36       52.64      2.94 o 
   5   5  24       10.84        8.83      1.87 o 
   0   6  24        6.75        8.16      1.45 o 
   1   6  24       83.74       82.25      2.36 o 
   2   6  24        1.70       -0.21      1.27 o 
   3   6  24       23.72       23.12      1.40 o 
   4   6  24        1.54        1.39      1.43 o 
   5   6  24       20.81       22.82      2.03 o 
   0   7  24       52.01       53.48      2.62 o 
   1   7  24       62.51       67.01      2.06 o 
   2   7  24       20.89       20.57      1.40 o 
   3   7  24       22.72       24.43      1.53 o 
   4   7  24       45.16       41.79      2.39 o 
   0   8  24        0.00        0.16      1.36 o 
   1   8  24       11.20        8.66      1.05 o 
   2   8  24       37.53       41.39      1.83 o 
   3   8  24       18.01       18.81      1.52 o 
   4   8  24        6.66        6.94      1.56 o 
   0   9  24        3.98        6.18      1.32 o 
   1   9  24        2.90        2.07      0.97 o 
   2   9  24       28.23       29.93      1.68 o 
   3   9  24       14.99       18.64      1.57 o 
   4   9  24       10.24       14.38      1.69 o 
   0  10  24        2.51        0.69      1.26 o 
   1  10  24       49.61       53.16      2.11 o 
   2  10  24        6.23        6.41      1.35 o 
   3  10  24       14.96       14.59      1.50 o 
   0  11  24       42.75       45.48      2.51 o 
   1  11  24       15.27       15.16      1.55 o 
   2  11  24        6.26        3.97      1.24 o 
   3  11  24        1.18        1.18      1.33 o 
   0  12  24       36.30       37.99      2.38 o 
   1  12  24       60.46       68.99      2.68 o 
   2  12  24        6.85        9.78      1.41 o 
   3  12  24       21.31       25.32      1.71 o 
   0  13  24        1.54        0.30      1.68 o 
   1  13  24        8.04        7.28      1.39 o 
   2  13  24        3.17        4.02      1.41 o 
   0  14  24       80.82       86.37      4.85 o 
   1  14  24        0.87        1.53      1.42 o 
   1   0  25      172.70      181.63      5.67 o 
   2   0  25        6.05        8.94      1.57 o 
   3   0  25       48.89       42.10      2.91 o 
   4   0  25        9.34       11.36      2.10 o 
   5   0  25        4.02        3.78      2.21 o 
   0   1  25       52.19       62.44      2.62 o 
   1   1  25        9.16       10.24      1.07 o 
   2   1  25       75.31       69.61      2.10 o 
   3   1  25       24.52       22.29      1.56 o 
   4   1  25        6.46        7.06      1.36 o 
   5   1  25        3.03        2.10      1.67 o 
   0   2  25       10.60       10.64      1.38 o 
   1   2  25      118.07      123.00      3.03 o 
   2   2  25        9.60       10.43      1.11 o 
   3   2  25       17.92       20.31      1.61 o 
   4   2  25        5.63        5.92      1.35 o 
   5   2  25        5.91       10.16      1.72 o 
   0   3  25        8.20        5.81      1.46 o 
   1   3  25       36.66       33.49      1.40 o 
   2   3  25       53.59       54.02      2.03 o 
   3   3  25       15.25       14.08      1.44 o 
   4   3  25       40.02       40.96      2.19 o 
   5   3  25       27.83       29.40      2.20 o 
   0   4  25        2.67        0.95      1.27 o 
   1   4  25        6.34        7.02      0.99 o 
   2   4  25        9.51       10.80      1.20 o 
   3   4  25       17.28       17.60      1.54 o 
   4   4  25       27.25       22.38      1.98 o 
   5   4  25        8.34        5.74      1.75 o 
   0   5  25       75.55       74.62      3.19 o 
   1   5  25       59.60       53.81      1.87 o 
   2   5  25       35.48       39.04      1.77 o 
   3   5  25        0.15       -0.48      1.12 o 
   4   5  25       14.63       12.47      1.85 o 
   0   6  25       64.31       68.91      3.11 o 
   1   6  25        4.32        4.12      0.96 o 
   2   6  25       43.07       41.28      1.82 o 
   3   6  25       19.49       18.45      1.54 o 
   4   6  25        3.11        4.32      1.46 o 
   0   7  25       16.55       15.74      1.66 o 
   1   7  25       59.56       61.50      2.07 o 
   2   7  25       21.00       21.17      1.48 o 
   3   7  25       16.11       16.59      1.54 o 
   4   7  25        0.30       -0.38      1.24 o 
   0   8  25       89.41       89.07      3.68 o 
   1   8  25       24.63       23.70      1.32 o 
   2   8  25       78.35       75.18      2.62 o 
   3   8  25        3.19        3.29      1.25 o 
   4   8  25       35.06       38.41      2.31 o 
   0   9  25        1.95        4.06      1.40 o 
   1   9  25       19.28       18.93      1.34 o 
   2   9  25       34.13       32.28      1.83 o 
   3   9  25        0.48        0.64      1.28 o 
   4   9  25        0.42        1.46      1.55 o 
   0  10  25        0.94       -0.31      1.82 o 
   1  10  25       12.98       14.37      1.41 o 
   2  10  25        6.03        5.77      1.31 o 
   3  10  25       15.32       16.40      1.53 o 
   0  11  25        4.78        4.33      1.40 o 
   1  11  25       58.01       61.03      2.54 o 
   2  11  25        1.96        2.11      1.29 o 
   3  11  25        6.71        8.31      1.37 o 
   0  12  25      115.89      124.90      5.54 o 
   1  12  25       15.29       13.68      1.60 o 
   2  12  25       15.42       15.34      1.74 o 
   0  13  25       16.45       15.45      2.49 o 
   1  13  25        8.02        7.80      1.45 o 
   0   0  26       18.98       14.94      2.20 o 
   1   0  26        1.06        1.32      1.36 o 
   2   0  26        3.93        1.35      1.53 o 
   3   0  26        8.96        5.10      1.83 o 
   4   0  26        0.12        1.96      1.76 o 
   5   0  26        3.34        6.38      2.52 o 
   0   1  26        3.90       -0.95      1.20 o 
   1   1  26       15.29       12.03      1.11 o 
   2   1  26        8.56        6.16      1.05 o 
   3   1  26        0.89        1.06      1.24 o 
   4   1  26        6.14        6.78      1.44 o 
   5   1  26        1.68        1.06      1.55 o 
   0   2  26       20.67       16.17      1.63 o 
   1   2  26       38.12       38.88      1.61 o 
   2   2  26       67.16       62.45      2.28 o 
   3   2  26       19.08       17.78      1.58 o 
   4   2  26       43.22       49.02      2.49 o 
   0   3  26        1.52        2.77      1.45 o 
   1   3  26       50.07       52.73      1.86 o 
   2   3  26        5.63        5.50      1.18 o 
   3   3  26        0.30       -0.58      1.11 o 
   4   3  26        5.87        6.28      1.59 o 
   0   4  26       24.28       21.15      1.80 o 
   1   4  26        7.67        5.81      1.01 o 
   2   4  26       28.62       28.46      1.59 o 
   3   4  26       24.81       26.70      1.81 o 
   4   4  26       39.30       43.80      2.95 o 
   0   5  26       35.45       30.71      2.11 o 
   1   5  26       30.33       27.70      1.41 o 
   2   5  26        9.01        8.59      1.22 o 
   3   5  26       16.22       17.12      1.56 o 
   4   5  26       19.05       19.41      1.98 o 
   0   6  26       92.49      100.07      3.85 o 
   1   6  26       12.61       12.47      1.11 o 
   2   6  26        3.75        3.27      1.12 o 
   3   6  26       13.36       15.71      1.67 o 
   4   6  26       37.67       40.67      2.41 o 
   0   7  26        6.64        6.53      1.41 o 
   1   7  26        2.93        2.73      0.99 o 
   2   7  26       87.31       93.32      2.95 o 
   3   7  26        7.96        8.91      1.51 o 
   4   7  26        1.52        0.94      1.46 o 
   0   8  26       23.07       26.72      2.05 o 
   1   8  26        5.17        4.64      1.09 o 
   2   8  26       43.54       43.18      2.07 o 
   3   8  26        5.39        6.81      1.40 o 
   0   9  26        7.12        7.10      1.64 o 
   1   9  26       15.24       15.47      1.41 o 
   2   9  26       23.10       23.98      1.69 o 
   3   9  26       27.27       28.22      1.87 o 
   0  10  26       20.33       27.18      2.03 o 
   1  10  26       18.03       18.74      1.63 o 
   2  10  26       24.30       27.70      1.72 o 
   3  10  26       46.48       50.63      2.33 o 
   0  11  26        5.15        4.86      1.51 o 
   1  11  26        3.44        3.36      1.37 o 
   2  11  26       40.89       44.27      2.15 o 
   0  12  26        2.88        2.25      2.11 o 
   1  12  26        6.94        5.91      1.44 o 
   2  12  26        4.10        5.09      1.41 o 
   0  13  26       23.53       24.83      3.36 o 
   1   0  27      115.13      144.05      5.63 o 
   2   0  27       64.22       63.64      3.90 o 
   3   0  27       20.79       21.93      2.37 o 
   4   0  27        2.74        0.70      2.25 o 
   0   1  27        0.51       -0.73      1.25 o 
   1   1  27        9.14        9.73      1.07 o 
   2   1  27       53.49       54.26      2.14 o 
   3   1  27        2.26        2.32      1.31 o 
   4   1  27        1.90        2.09      1.47 o 
   0   2  27        6.57        7.33      1.47 o 
   1   2  27        9.30        9.87      1.05 o 
   2   2  27       14.63       14.22      1.34 o 
   3   2  27       30.22       35.41      1.95 o 
   4   2  27        8.71        9.17      1.67 o 
   0   3  27       25.96       20.90      1.86 o 
   1   3  27        8.71        7.70      1.04 o 
   2   3  27        3.23        2.52      1.09 o 
   3   3  27        0.27       -0.05      1.16 o 
   4   3  27       81.06       85.04      3.94 o 
   0   4  27       25.30       24.71      2.00 o 
   1   4  27        2.88        3.22      1.02 o 
   2   4  27       53.25       57.02      2.20 o 
   3   4  27        4.19        4.30      1.37 o 
   4   4  27       18.67       16.65      1.99 o 
   0   5  27       74.00       81.34      3.69 o 
   1   5  27       34.93       35.94      1.62 o 
   2   5  27        8.92        7.71      1.20 o 
   3   5  27       12.35       13.03      1.52 o 
   4   5  27       13.47       12.83      1.99 o 
   0   6  27        0.12        1.46      1.35 o 
   1   6  27       37.28       38.43      1.63 o 
   2   6  27       20.50       22.36      1.45 o 
   3   6  27        9.26        8.97      1.56 o 
   4   6  27        0.77        0.34      1.61 o 
   0   7  27        8.07        6.72      1.46 o 
   1   7  27       53.65       58.80      2.18 o 
   2   7  27       85.69       85.69      2.89 o 
   3   7  27        9.62       10.62      1.71 o 
   0   8  27       14.13       12.31      1.73 o 
   1   8  27        4.53        5.71      1.20 o 
   2   8  27        7.10        6.26      1.30 o 
   3   8  27       39.70       43.11      2.44 o 
   0   9  27       26.68       30.71      2.16 o 
   1   9  27        2.01        0.27      1.24 o 
   2   9  27        1.97        0.38      1.37 o 
   3   9  27       45.10       54.66      2.79 o 
   0  10  27        0.10        0.78      1.42 o 
   1  10  27       16.62       19.50      1.63 o 
   2  10  27        5.21        5.11      1.39 o 
   0  11  27       22.57       22.49      2.15 o 
   1  11  27       28.43       32.14      1.90 o 
   2  11  27        9.26       11.64      1.51 o 
   0  12  27        7.34        3.76      2.34 o 
   1  12  27       12.72       15.86      1.47 o 
   0   0  28       33.09       35.68      3.18 o 
   1   0  28        4.78       10.30      1.68 o 
   2   0  28        8.25        8.75      1.87 o 
   3   0  28       11.84        7.60      2.09 o 
   4   0  28        0.28        3.29      2.36 o 
   0   1  28        1.96        1.21      1.41 o 
   1   1  28       35.73       34.25      1.56 o 
   2   1  28       48.48       55.93      2.36 o 
   3   1  28        5.05        2.92      1.36 o 
   4   1  28        2.38        2.06      1.65 o 
   0   2  28       18.31       21.46      1.92 o 
   1   2  28       42.73       44.62      1.80 o 
   2   2  28        6.66        4.87      1.28 o 
   3   2  28        1.37        3.32      1.33 o 
   4   2  28        5.62        6.49      1.75 o 
   0   3  28        5.30        5.22      1.89 o 
   1   3  28        2.34        1.12      1.01 o 
   2   3  28       29.33       30.82      1.69 o 
   3   3  28        0.47       -0.52      1.40 o 
   4   3  28        0.04       -0.80      1.64 o 
   0   4  28        0.66        0.30      1.63 o 
   1   4  28       68.47       72.16      2.33 o 
   2   4  28        2.84        1.37      1.22 o 
   3   4  28        8.76        9.06      1.44 o 
   4   4  28       17.95       21.16      2.23 o 
   0   5  28       42.40       44.65      2.84 o 
   1   5  28        5.26        7.49      1.09 o 
   2   5  28       49.58       48.32      2.11 o 
   3   5  28       15.28       16.47      1.81 o 
   4   5  28        6.41        5.36      1.74 o 
   0   6  28       61.43       63.47      3.18 o 
   1   6  28        8.28        9.47      1.28 o 
   2   6  28       27.37       27.58      1.61 o 
   3   6  28       20.67       22.32      1.92 o 
   0   7  28        2.33        2.53      1.53 o 
   1   7  28       35.79       35.90      1.88 o 
   2   7  28        2.08        2.00      1.21 o 
   3   7  28        0.58        0.48      1.41 o 
   0   8  28        1.90        0.34      1.38 o 
   1   8  28        1.74        1.22      1.19 o 
   2   8  28       39.57       39.89      2.02 o 
   3   8  28       19.63       23.66      1.86 o 
   0   9  28        1.94        0.23      1.42 o 
   1   9  28       14.09       15.19      1.45 o 
   2   9  28       11.33       10.89      1.46 o 
   0  10  28        5.76        7.34      1.80 o 
   1  10  28        2.00        2.64      1.31 o 
   2  10  28       10.29       11.66      1.43 o 
   0  11  28        1.94        2.87      2.32 o 
   1  11  28        8.98        8.61      1.41 o 
   1   0  29        3.34        6.37      1.54 o 
   2   0  29        9.99        9.50      2.05 o 
   3   0  29        0.92       -1.75      1.75 o 
   4   0  29        3.48        2.55      2.39 o 
   0   1  29        1.32        1.97      1.56 o 
   1   1  29       62.76       71.09      2.22 o 
   2   1  29       96.06      115.88      3.93 o 
   3   1  29        1.42        3.02      1.42 o 
   4   1  29        2.80        3.46      1.70 o 
   0   2  29       77.56       87.20      3.90 o 
   1   2  29        1.50        0.81      1.06 o 
   2   2  29       23.05       22.76      1.71 o 
   3   2  29        4.42        4.39      1.39 o 
   4   2  29        1.18       -0.85      1.63 o 
   0   3  29       29.68       30.85      2.37 o 
   1   3  29       35.61       37.79      1.73 o 
   2   3  29       17.85       18.60      1.60 o 
   3   3  29        8.81        8.99      1.84 o 
   0   4  29        2.60        0.43      1.37 o 
   1   4  29       10.52        9.22      1.29 o 
   2   4  29       18.24       22.49      1.61 o 
   3   4  29       11.88       14.21      1.66 o 
   0   5  29       12.14       12.87      1.92 o 
   1   5  29       37.90       35.76      1.78 o 
   2   5  29       12.29       13.61      1.69 o 
   3   5  29        6.46        9.37      1.69 o 
   0   6  29        6.10        3.63      1.61 o 
   1   6  29       15.15       12.83      1.40 o 
   2   6  29        4.12        4.59      1.23 o 
   3   6  29       23.91       27.89      2.04 o 
   0   7  29        6.40        8.21      1.71 o 
   1   7  29        0.50        0.78      1.26 o 
   2   7  29       11.09       14.41      1.43 o 
   3   7  29       18.35       19.04      1.85 o 
   0   8  29       30.77       30.11      2.13 o 
   1   8  29        6.05        4.66      1.28 o 
   2   8  29       15.64       17.07      1.54 o 
   0   9  29        0.10       -1.85      2.05 o 
   1   9  29        2.43        1.26      1.36 o 
   2   9  29        0.33        1.87      1.21 o 
   0  10  29       25.79       27.52      2.56 o 
   1  10  29        0.98        2.41      1.35 o 
   0   0  30        0.34        2.39      2.20 o 
   1   0  30       18.32       20.80      1.87 o 
   2   0  30       10.93       12.56      2.21 o 
   3   0  30        7.23        8.12      2.11 o 
   0   1  30       94.43      108.44      4.19 o 
   1   1  30       20.98       22.04      1.39 o 
   2   1  30        8.36        5.68      1.28 o 
   3   1  30        0.92        1.29      1.37 o 
   0   2  30       10.51       13.84      1.68 o 
   1   2  30       40.59       46.87      1.93 o 
   2   2  30        2.36        4.27      1.40 o 
   3   2  30       16.24       15.37      1.67 o 
   0   3  30        6.31        6.15      1.64 o 
   1   3  30       15.97       16.94      1.45 o 
   2   3  30        1.43        0.88      1.36 o 
   3   3  30        0.87       -0.37      1.34 o 
   0   4  30       49.76       52.55      2.67 o 
   1   4  30        7.16        7.33      1.30 o 
   2   4  30        5.43        6.43      1.43 o 
   3   4  30       10.10       10.75      1.71 o 
   0   5  30       57.16       62.58      3.78 o 
   1   5  30        0.11        0.30      1.24 o 
   2   5  30        0.50       -0.69      1.11 o 
   3   5  30        1.93        2.95      2.12 o 
   0   6  30       46.83       50.78      2.79 o 
   1   6  30       27.74       29.43      1.78 o 
   2   6  30       14.22       14.87      1.58 o 
   0   7  30       10.50       11.05      1.75 o 
   1   7  30       29.28       35.42      1.90 o 
   2   7  30        4.87        6.84      1.40 o 
   0   8  30       18.27       25.11      3.06 o 
   1   8  30        0.07       -0.18      1.37 o 
   2   8  30       20.23       23.29      1.70 o 
   0   9  30        2.33        6.37      2.06 o 
   1   9  30       15.11       17.34      1.65 o 
   1   0  31       22.02       25.35      2.20 o 
   2   0  31        6.37        6.96      2.02 o 
   3   0  31        1.32        2.53      3.20 o 
   0   1  31        3.15        5.63      1.69 o 
   1   1  31        2.69        2.23      1.25 o 
   2   1  31       57.24       58.30      2.66 o 
   3   1  31       10.07       10.61      1.56 o 
   0   2  31        3.30        5.94      1.82 o 
   1   2  31       23.16       23.33      1.60 o 
   2   2  31        5.26        2.24      1.47 o 
   3   2  31        4.36        4.35      1.52 o 
   0   3  31       25.28       25.58      2.05 o 
   1   3  31       66.45       81.64      2.82 o 
   2   3  31       27.21       30.79      1.99 o 
   3   3  31       39.35       49.18      2.68 o 
   0   4  31        0.36        0.88      1.53 o 
   1   4  31       14.58       17.27      1.48 o 
   2   4  31       16.41       17.73      1.71 o 
   0   5  31       69.13       72.72      3.60 o 
   1   5  31       90.60      105.26      3.30 o 
   2   5  31        6.74        7.21      1.57 o 
   0   6  31       11.71       10.25      1.80 o 
   1   6  31        2.72        5.38      1.36 o 
   2   6  31        3.96        3.96      1.45 o 
   0   7  31       21.91       18.54      2.16 o 
   1   7  31       20.53       21.52      1.63 o 
   0   8  31        0.43       -0.68      2.10 o 
   1   8  31        4.68        4.73      1.36 o 
   0   0  32       33.11       30.18      3.46 o 
   1   0  32        0.00        0.57      1.89 o 
   2   0  32       43.00       42.15      2.99 o 
   0   1  32       14.21       16.20      2.36 o 
   1   1  32        9.58        9.12      1.47 o 
   2   1  32        2.14        3.12      1.31 o 
   0   2  32        1.06        2.95      1.68 o 
   1   2  32       31.34       32.07      1.87 o 
   2   2  32       10.04        7.57      1.48 o 
   0   3  32        2.29       -1.32      1.32 o 
   1   3  32        5.52        6.19      1.36 o 
   2   3  32        0.54        0.31      1.42 o 
   0   4  32       55.95       62.32      3.08 o 
   1   4  32        7.71        7.26      1.43 o 
   2   4  32       10.95       11.59      1.52 o 
   0   5  32       14.53       13.47      1.81 o 
   1   5  32        5.51        5.58      1.39 o 
   2   5  32        1.42       -0.33      1.47 o 
   0   6  32        7.25        6.06      2.05 o 
   1   6  32        6.28        7.71      1.34 o 
   0   7  32        8.48        7.26      2.27 o 
   1   0  33       21.85       27.78      2.60 o 
   2   0  33       14.72       18.38      2.47 o 
   0   1  33        4.39        1.88      1.59 o 
   1   1  33        1.49        2.11      1.45 o 
   2   1  33        7.31        8.10      1.45 o 
   0   2  33       41.86       50.81      2.69 o 
   1   2  33       14.58       13.74      1.62 o 
   0   3  33       22.75       25.00      2.33 o 
   1   3  33       17.99       15.81      1.63 o 
   0   4  33       31.12       41.10      3.07 o 
   1   4  33        2.53        4.01      1.36 o 
   0   5  33        2.58        4.83      1.90 o 
   0   0  34       11.77        8.93      2.39 o 
   1   0  34       17.97       18.87      2.53 o 
   0   1  34        0.12        0.24      1.67 o 
   0   2  34        2.79        3.17      1.77 o 
                                                 
